# Supplementary material for: LPS-treatment of bovine endometrial epithelial cells causes differential DNA methylation of genes associated with inflammation and endometrial function
Source: BMC Genomics. 2020 Jun 3;21:385. doi: 10.1186/s12864-020-06777-7 (PMC7268755; doi:10.1186/s12864-020-06777-7)
Supplement: Supplementary file 2 — Additional file 2: Table S1. Sequencing and mapping statistics of RRBS data. Table S2. Significant differentially methylated regions in bEECs 24 h control group compared to 0 h group. Table S3. Significant differentially methylated regions in LPS treated bEECs compared to 24 h control. Table S4. Genomic distribution of DMRs in LPS treated bEECs and annotated genes in the vicinity. Table S5. DMRs negatively correlated with gene expression data in LPS treated bEECs. Table S6. GO terms enrichment analysis for Biological Processes of genes associated with significant DMRs. Table S7. GO terms enrichment analysis for Molecular Functions of genes associated with significant DMRs. Table S8. Pathways analysis of genes associated with significant DMRs. [file 12864_2020_6777_MOESM2_ESM.xlsx]

## Sheet: Table S1
Table S1. Sequencing and mapping statistics of RRBS data
				Methylated C % in mapped reads
Samples	Raw Reads	Reads after QC	Uniquely mapped %	mCG	mCHG	mCHH
32_0hr	18685410	18391715	50.18	29.71	1.48	1.32
32_2µg 24h	18827601	17006700	42.62	37.7	1.94	0.93
32_8µg 24h	18494905	18386383	40.75	43.79	1.78	1.62
32_24h	17719772	17609044	40.19	44.72	1.84	1.6
34_0hr	18329779	18107693	43.97	42.46	1.8	1.58
34_2µg 24h	17743116	17485315	42.92	40.35	1.21	0.88
34_8µg 24h	21493383	21202259	42.57	40.48	0.97	0.82
34_24h	21105167	20945419	43.16	39.23	1.41	1.21
35_0hr	16814195	16589522	39.73	41.26	1.61	1.24
35_2µg 24h	18932060	18754634	39.77	42.29	2.52	1.66
35_8µg 24h	18383545	18044881	40.8	41.01	1.67	1.15
35_24h	19743711	19620147	41.41	44.26	2.11	1.64

## Sheet: Table S2
Table S2. Significant differentially methylated regions in bEECs 24h control group compared to 0h group
DMR location	qvalue	Meth diff. %	meth status	CpG_island	Repeat region
chr1:45103801-45103900	0.00958271	13.5469	hyper	shore	SINE
chr1:80935501-80935600	0.02846	17.0455	hyper	shore	SINE
chr1:81029901-81030000	0.0457369	12.9179	hyper	-	-
chr1:81063301-81063400	0.0317958	12.8571	hyper	shore	-
chr1:93020701-93020800	1.83029e-07	-11.5329	hypo	CpG_island	Satellite
chr1:95185501-95185600	0.00503683	14.2352	hyper	-	-
chr1:113105401-113105500	0.0215183	11.3702	hyper	-	SINE
chr1:132328001-132328100	0.017307	-35.2833	hypo	shore	LINE
chr1:135813201-135813300	0.0101227	-12.4163	hypo	-	-
chr1:138513501-138513600	1.92598e-06	25.8307	hyper	-	-
chr1:143962801-143962900	0.0136651	18.176	hyper	-	-
chr1:147891101-147891200	0.0177693	17.1395	hyper	-	Simple_repeat
chr1:148948001-148948100	0.0073094	-20.7792	hypo	-	-
chr1:152423201-152423300	0.0236775	-20.7918	hypo	-	-
chr1:154139301-154139400	0.0423913	16.353	hyper	CpG_island	-
chr2:2977001-2977100	0.0460528	-21.175	hypo	-	LINE
chr2:20787201-20787300	0.0414886	-10.5367	hypo	shore	Simple_repeat
chr2:20795201-20795300	0.032017	29.3035	hyper	shore	Simple_repeat
chr2:20800401-20800500	0.00999596	-18.9043	hypo	shore	-
chr2:22784101-22784200	0.0377856	11.1111	hyper	shore	-
chr2:30729301-30729400	0.00265522	-20.211	hypo	-	LTR
chr2:36531601-36531700	0.0351111	10.4481	hyper	CpG_island	-
chr2:61911701-61911800	0.00937978	17.5439	hyper	-	-
chr2:105375101-105375200	0.00674496	-23.1896	hypo	-	-
chr2:107953801-107953900	0.00292102	29.0578	hyper	-	-
chr2:108225101-108225200	0.00645091	-31.8019	hypo	CpG_island	-
chr2:113259601-113259700	0.000144264	40.4325	hyper	-	-
chr2:118521301-118521400	0.0347814	16.9115	hyper	-	-
chr2:125630101-125630200	0.00645091	16.0807	hyper	CpG_island	-
chr2:126248701-126248800	0.00283524	-21.8357	hypo	CpG_island	-
chr2:131016301-131016400	0.0367116	29.5139	hyper	-	SINE
chr2:133901201-133901300	0.000166537	24.2931	hyper	shore	-
chr2:133993301-133993400	0.0477368	11.5964	hyper	shore	-
chr2:134659101-134659200	0.0245244	-13.6497	hypo	CpG_island	-
chr2:135538001-135538100	0.0136651	-23.9742	hypo	shore	-
chr2:135779201-135779300	0.0169019	-10.2735	hypo	-	-
chr2:136287601-136287700	0.0197379	16.1578	hyper	shore	-
chr2:136450101-136450200	0.00145214	10.7073	hyper	CpG_island	-
chr3:1039201-1039300	0.0409442	19.0564	hyper	-	Satellite
chr3:4233801-4233900	0.0414886	13.4615	hyper	-	-
chr3:8108101-8108200	0.0129211	11.1303	hyper	CpG_island	-
chr3:19727301-19727400	6.12295e-11	13.7601	hyper	CpG_island	-
chr3:19768801-19768900	2.92851e-06	-11.3306	hypo	CpG_island	-
chr3:21148001-21148100	0.0214471	-14.4928	hypo	shore	-
chr3:21254401-21254500	0.0349773	-15.9917	hypo	shore	-
chr3:43820601-43820700	0.0346196	-25.8333	hypo	-	Satellite
chr3:79139601-79139700	1.97823e-05	12.3455	hyper	-	-
chr3:91541001-91541100	0.000449152	35.1462	hyper	-	-
chr3:95023301-95023400	0.0410983	10.1334	hyper	-	Satellite
chr3:103015701-103015800	0.0123838	24.6241	hyper	shore	-
chr3:107775001-107775100	0.0020682	46.8297	hyper	CpG_island	-
chr3:109890501-109890600	0.0050022	-30.4167	hypo	-	SINE
chr3:110024101-110024200	0.00932762	-10.7143	hypo	shore	Simple_repeat
chr3:117446101-117446200	0.0243853	17.4494	hyper	CpG_island	-
chr3:117723501-117723600	0.0361823	-16.1012	hypo	-	-
chr3:117823901-117824000	0.0393346	-11.6021	hypo	CpG_island	-
chr3:118088401-118088500	0.0319874	10.989	hyper	shore	-
chr3:118340401-118340500	0.0215183	20.2368	hyper	-	DNA
chr3:118599201-118599300	0.0209228	14.767	hyper	-	-
chr3:118770301-118770400	0.0124488	10.3282	hyper	CpG_island	-
chr3:119383701-119383800	0.00201455	17.4924	hyper	CpG_island	-
chr3:119389501-119389600	0.00784634	-17.4114	hypo	CpG_island	-
chr3:119504801-119504900	0.0119638	29.4853	hyper	shore	-
chr3:120689501-120689600	0.0228944	11.1812	hyper	shore	-
chr3:120724701-120724800	0.0342578	11.3773	hyper	CpG_island	-
chr3:121389301-121389400	0.00998344	-15.7589	hypo	shore	-
chr4:21801-21900	0.0050397	34.3206	hyper	shore	Satellite
chr4:5508901-5509000	0.0152215	-17.3366	hypo	-	-
chr4:23170801-23170900	0.0218325	12.9008	hyper	-	SINE
chr4:29595601-29595700	0.00602443	12.349	hyper	CpG_island	-
chr4:35346901-35347000	0.000604421	40.9722	hyper	-	-
chr4:36664601-36664700	0.0291707	-22.6345	hypo	-	LINE
chr4:41488901-41489000	0.0126433	14.1846	hyper	-	Satellite
chr4:43495901-43496000	0.0202958	26.7045	hyper	CpG_island	-
chr4:59817201-59817300	0.00327205	-11.8017	hypo	-	-
chr4:60394001-60394100	1.76445e-20	35.3659	hyper	-	-
chr4:61197401-61197500	1.8486e-10	-21.9541	hypo	CpG_island	-
chr4:69282901-69283000	0.0177693	32.3214	hyper	CpG_island	-
chr4:70507001-70507100	0.029112	10.3446	hyper	CpG_island	-
chr4:72074101-72074200	0.0350563	-13.2745	hypo	CpG_island	-
chr4:88968301-88968400	0.0236851	25.6285	hyper	-	LINE
chr4:98743901-98744000	0.0436864	16.5745	hyper	CpG_island	Satellite
chr4:98920101-98920200	0.00696814	-22.4284	hypo	-	-
chr4:99503301-99503400	0.0346876	-10.2117	hypo	-	-
chr4:103659401-103659500	0.0230365	-10.7602	hypo	CpG_island	-
chr4:113265401-113265500	0.0374806	-12.4746	hypo	CpG_island	-
chr4:113584701-113584800	0.0353875	-10.7812	hypo	-	LTR
chr4:114553801-114553900	9.23298e-05	-11.3383	hypo	CpG_island	-
chr4:114553901-114554000	0.000227799	-23.8615	hypo	CpG_island	-
chr4:114554401-114554500	0.0251711	-30.4762	hypo	shore	-
chr4:117867601-117867700	0.0335701	19.5833	hyper	shore	-
chr4:118007001-118007100	0.0336169	-10.1392	hypo	CpG_island	-
chr4:118050801-118050900	0.0421664	-10.0868	hypo	shore	-
chr4:118267101-118267200	0.0174813	-10.7936	hypo	CpG_island	-
chr4:118352101-118352200	7.01052e-05	-18.8263	hypo	shore	-
chr4:118447701-118447800	0.00528107	12.4749	hyper	-	-
chr4:118553501-118553600	0.0377441	20.2236	hyper	CpG_island	-
chr4:119389501-119389600	0.0225562	16.3839	hyper	shore	-
chr4:119448301-119448400	0.0162093	-25.1892	hypo	CpG_island	-
chr4:119511901-119512000	0.00786176	-14.6367	hypo	shore	-
chr4:119534401-119534500	0.0103232	19.8872	hyper	CpG_island	-
chr5:4875101-4875200	0.0136585	11.9565	hyper	CpG_island	-
chr5:26145501-26145600	0.000316316	14.2995	hyper	CpG_island	-
chr5:28112001-28112100	0.0184531	15.2535	hyper	shore	-
chr5:55864401-55864500	0.0337475	10.4863	hyper	shore	-
chr5:56625101-56625200	0.0436712	-19.0669	hypo	-	-
chr5:73304901-73305000	0.00257341	-21.7924	hypo	CpG_island	-
chr5:75292801-75292900	0.0330895	-20.4981	hypo	CpG_island	-
chr5:93698901-93699000	0.00197321	19.6721	hyper	shore	-
chr5:103673701-103673800	0.0357624	11.8301	hyper	-	LTR
chr5:108939801-108939900	0.0465878	13.3591	hyper	-	-
chr5:109390001-109390100	0.0218308	25.3968	hyper	CpG_island	-
chr5:109734101-109734200	0.00759418	-18.0987	hypo	-	-
chr5:111346601-111346700	0.0465878	-16.1153	hypo	CpG_island	-
chr5:112499901-112500000	0.0177051	-11.8114	hypo	-	LINE
chr5:112998301-112998400	0.00888525	22.2553	hyper	shore	-
chr5:114660201-114660300	0.0349376	12.592	hyper	-	Low_complexity
chr5:115118101-115118200	0.00839089	25	hyper	shore	-
chr5:115138901-115139000	0.00812321	23.9407	hyper	-	-
chr5:116378101-116378200	0.016028	32.7381	hyper	CpG_island	-
chr5:117711401-117711500	0.0345824	20.1047	hyper	CpG_island	Simple_repeat
chr5:117711601-117711700	7.60434e-06	18.4833	hyper	CpG_island	-
chr5:119461801-119461900	0.00839089	-29.1005	hypo	shore	-
chr5:119568001-119568100	0.0100376	24.277	hyper	shore	SINE
chr5:119680001-119680100	0.0048912	-12.8235	hypo	-	-
chr5:120455201-120455300	0.0409398	21.2285	hyper	shore	-
chr5:120506701-120506800	0.0420948	12.7877	hyper	shore	Simple_repeat
chr5:120704601-120704700	0.00992115	28.8051	hyper	CpG_island	-
chr5:120780001-120780100	0.00632712	12.7714	hyper	CpG_island	-
chr5:121039401-121039500	0.0152645	11.4286	hyper	shore	-
chr6:8899001-8899100	0.0123838	-12.1399	hypo	CpG_island	-
chr6:23150401-23150500	0.00383815	12.5735	hyper	CpG_island	-
chr6:46724501-46724600	0.00911081	16.6066	hyper	CpG_island	-
chr6:73540301-73540400	0.00314064	26.7399	hyper	CpG_island	-
chr6:91707101-91707200	0.0389651	20.4151	hyper	-	-
chr6:106424901-106425000	0.00901931	30.1347	hyper	-	SINE
chr6:106921201-106921300	0.0345993	-17.8571	hypo	shore	-
chr6:106998301-106998400	0.00813833	-12.6659	hypo	shore	SINE
chr6:107286901-107287000	0.000260716	19.0499	hyper	CpG_island	-
chr6:107870101-107870200	0.000724847	15.295	hyper	-	-
chr6:108137301-108137400	1.45997e-05	-21.3621	hypo	CpG_island	-
chr6:108365601-108365700	0.0193117	-34.6875	hypo	-	-
chr6:108989301-108989400	0.00981331	-13.9535	hypo	CpG_island	-
chr6:109032001-109032100	0.0400937	16.9052	hyper	shore	LINE
chr6:109057701-109057800	0.00440141	41.904	hyper	shore	-
chr6:109097701-109097800	0.00629882	12.3373	hyper	-	-
chr6:109121601-109121700	0.0148222	-18.3788	hypo	shore	-
chr6:109139701-109139800	0.030133	-10.1347	hypo	-	-
chr6:109457201-109457300	0.042405	18.0625	hyper	shore	-
chr6:116596601-116596700	0.0186412	29.5807	hyper	-	Simple_repeat
chr6:118153501-118153600	1.81342e-06	30.3333	hyper	shore	-
chr6:119406201-119406300	1.41561e-13	64.2857	hyper	shore	-
chr7:265201-265300	0.00287632	-31.1287	hypo	shore	-
chr7:2677501-2677600	0.00296008	13.6012	hyper	CpG_island	-
chr7:5820301-5820400	0.0393148	16.8064	hyper	shore	-
chr7:5931801-5931900	0.0452016	-14.2857	hypo	-	SINE
chr7:12400201-12400300	6.33881e-06	17.7535	hyper	CpG_island	-
chr7:12919201-12919300	0.0393346	20.0489	hyper	-	LINE
chr7:13674501-13674600	0.0136087	15.3449	hyper	CpG_island	-
chr7:13896601-13896700	3.64072e-07	15.8871	hyper	CpG_island	-
chr7:14211901-14212000	0.000854031	13.4647	hyper	CpG_island	-
chr7:15878901-15879000	0.00495586	16.8528	hyper	shore	-
chr7:17499701-17499800	0.0397729	18.2759	hyper	-	SINE
chr7:18236701-18236800	0.00839089	-12.3632	hypo	CpG_island	-
chr7:18344401-18344500	0.0314299	17.5154	hyper	CpG_island	-
chr7:19079601-19079700	0.0191187	12.2977	hyper	CpG_island	-
chr7:19640401-19640500	5.75047e-25	-30.8766	hypo	CpG_island	-
chr7:20568101-20568200	0.0430888	10.8444	hyper	CpG_island	-
chr7:22407701-22407800	0.00286057	14.6841	hyper	shore	-
chr7:22734001-22734100	3.40662e-05	-33.0163	hypo	-	-
chr7:31761501-31761600	0.0254506	-17.4506	hypo	CpG_island	rRNA
chr7:31762701-31762800	0.00768549	10.5558	hyper	CpG_island	Simple_repeat
chr7:32047701-32047800	1.03052e-05	13.1584	hyper	CpG_island	-
chr7:39979101-39979200	0.000565646	19.1622	hyper	CpG_island	-
chr7:44716901-44717000	0.030133	-14.5175	hypo	CpG_island	-
chr7:45356101-45356200	0.0092107	-17.0081	hypo	shore	-
chr7:48229501-48229600	0.0308617	-25.1753	hypo	shore	-
chr7:48382501-48382600	0.0351124	-16.9811	hypo	shore	SINE
chr7:48620201-48620300	0.000854031	12.9124	hyper	CpG_island	Simple_repeat
chr7:52291801-52291900	0.0116398	15.1423	hyper	CpG_island	-
chr7:52502101-52502200	0.00010603	23.9355	hyper	-	-
chr7:58629201-58629300	0.00686834	10.2723	hyper	shore	LINE
chr7:85666601-85666700	1.58288e-21	36.3445	hyper	CpG_island	-
chr7:89222801-89222900	9.05687e-05	14.8664	hyper	CpG_island	-
chr7:109730401-109730500	0.0129211	10.9958	hyper	CpG_island	-
chr7:111755001-111755100	0.00401613	17.7228	hyper	CpG_island	-
chr8:9419401-9419500	0.0180955	15.0729	hyper	-	-
chr8:32666901-32667000	0.042982	16.5171	hyper	shore	-
chr8:40253301-40253400	0.0292116	14.0115	hyper	CpG_island	-
chr8:43944401-43944500	0.0447932	14.9359	hyper	-	-
chr8:60311101-60311200	0.0254918	-10.6061	hypo	shore	-
chr8:62553301-62553400	0.0409442	15.7245	hyper	-	-
chr8:66620501-66620600	2.32763e-06	15.6449	hyper	CpG_island	-
chr8:69839001-69839100	0.0479276	28.0242	hyper	CpG_island	-
chr8:85985101-85985200	0.0228944	-16.4115	hypo	CpG_island	Low_complexity
chr8:87584801-87584900	0.0215183	-37.1212	hypo	-	-
chr8:113310301-113310400	0.0404007	-20.3193	hypo	shore	-
chr9:11006801-11006900	0.0254918	19.076	hyper	-	LINE
chr9:15745601-15745700	2.38362e-08	24.1005	hyper	CpG_island	-
chr9:17553301-17553400	0.0279537	14.3971	hyper	CpG_island	-
chr9:42906301-42906400	1.66299e-05	44.7368	hyper	-	-
chr9:65867901-65868000	1.6117e-18	69.4013	hyper	-	-
chr9:87841201-87841300	0.00391316	21.7773	hyper	CpG_island	-
chr9:93128501-93128600	3.13757e-11	33.8945	hyper	CpG_island	Simple_repeat
chr9:97663301-97663400	0.00844723	15.6832	hyper	CpG_island	-
chr9:97663401-97663500	0.0235878	11.9288	hyper	CpG_island	-
chr9:97664101-97664200	0.0393148	12.4637	hyper	CpG_island	-
chr9:98716201-98716300	3.38634e-05	24.1379	hyper	shore	-
chr9:100639601-100639700	0.00460161	33.3789	hyper	CpG_island	-
chr9:102501801-102501900	0.0401826	-21.0769	hypo	-	-
chr9:102746501-102746600	0.0254918	-34.3137	hypo	CpG_island	-
chr9:103477201-103477300	0.0482445	-15.9111	hypo	CpG_island	-
chr9:103796201-103796300	0.0360832	12.8008	hyper	CpG_island	-
chr9:104006701-104006800	0.0414886	-25.5526	hypo	shore	SINE
chr9:104067501-104067600	0.0108896	13.9533	hyper	shore	SINE
chr9:104208601-104208700	0.0253857	16.6565	hyper	CpG_island	-
chr9:104364201-104364300	6.24878e-06	25.6313	hyper	shore	-
chr9:104707501-104707600	0.00731156	21.5598	hyper	-	-
chr9:104856401-104856500	0.0298218	-11.8906	hypo	-	-
chr10:5126101-5126200	0.0033437	-24.418	hypo	shore	Satellite
chr10:8139701-8139800	1.68986e-06	14.2207	hyper	shore	-
chr10:13434401-13434500	8.28404e-05	-12.7807	hypo	CpG_island	-
chr10:13982801-13982900	0.0353875	16.0088	hyper	-	-
chr10:25704701-25704800	0.0452016	13.3684	hyper	CpG_island	-
chr10:57437101-57437200	0.000565646	10.5182	hyper	-	LINE
chr10:73901401-73901500	0.0368835	13.5417	hyper	-	-
chr10:74195801-74195900	0.0203754	-16.2775	hypo	shore	-
chr10:77223901-77224000	0.00633777	20.173	hyper	shore	-
chr10:77408401-77408500	0.0349376	-15.1582	hypo	CpG_island	Simple_repeat
chr10:77828201-77828300	0.0198391	18.7905	hyper	CpG_island	Satellite
chr10:81927901-81928000	0.0335554	10.508	hyper	CpG_island	-
chr10:87176901-87177000	2.06693e-08	10.4343	hyper	CpG_island	-
chr10:87220001-87220100	0.0292116	22.4314	hyper	-	LTR
chr10:88912801-88912900	0.0313178	12.7817	hyper	-	DNA
chr10:98261701-98261800	0.0291707	-16.33	hypo	-	-
chr10:103684101-103684200	0.0291067	-13.5675	hypo	shore	-
chr11:2411101-2411200	0.0197186	14.7059	hyper	-	-
chr11:4677101-4677200	7.31787e-06	40.8333	hyper	CpG_island	Simple_repeat
chr11:5740401-5740500	0.00088126	11.341	hyper	shore	-
chr11:11511901-11512000	0.0025817	19.3813	hyper	shore	-
chr11:14394001-14394100	0.00961057	15.5703	hyper	CpG_island	-
chr11:36415401-36415500	0.0367116	-10.989	hypo	-	-
chr11:44330901-44331000	0.0230365	-13.7255	hypo	-	-
chr11:53786701-53786800	0.0438918	31.0215	hyper	-	LINE
chr11:61716801-61716900	0.0213987	13.5629	hyper	CpG_island	-
chr11:72567001-72567100	0.00093972	23.2007	hyper	-	-
chr11:73090501-73090600	0.0335701	14.3457	hyper	-	-
chr11:74256701-74256800	0.0182031	11.6425	hyper	shore	LTR
chr11:81212701-81212800	0.000148317	-17.0455	hypo	shore	SINE
chr11:86605701-86605800	0.00275406	26.5164	hyper	-	-
chr11:86865101-86865200	0.0142607	15	hyper	-	-
chr11:91599601-91599700	0.0434251	15.397	hyper	-	-
chr11:92763901-92764000	0.0476968	23.0877	hyper	-	LINE
chr11:97121201-97121300	0.000720269	22.4015	hyper	shore	-
chr11:97940501-97940600	0.0397729	-25.3968	hypo	-	-
chr11:98237301-98237400	1.26955e-07	-20.7148	hypo	-	-
chr11:98601301-98601400	0.0284374	11.2252	hyper	CpG_island	-
chr11:99254901-99255000	0.00426747	-23.3477	hypo	-	-
chr11:100455001-100455100	2.85999e-18	31.5514	hyper	-	-
chr11:101914401-101914500	0.0336169	-14.1104	hypo	-	-
chr11:102940501-102940600	0.000887138	10.5694	hyper	-	-
chr11:103162901-103163000	0.0288099	22.2222	hyper	CpG_island	-
chr11:103466501-103466600	0.0465878	13.5835	hyper	CpG_island	Simple_repeat
chr11:103822401-103822500	4.34656e-17	36.5974	hyper	CpG_island	-
chr11:105029101-105029200	0.0114235	23.108	hyper	CpG_island	-
chr11:105675401-105675500	0.000837644	23.1538	hyper	shore	-
chr11:105675501-105675600	0.0420948	21.778	hyper	shore	-
chr11:106015801-106015900	5.72225e-14	40.9544	hyper	CpG_island	-
chr11:106198901-106199000	0.000869781	22.5701	hyper	-	-
chr11:106909801-106909900	0.0410983	34.8485	hyper	CpG_island	-
chr11:106913001-106913100	6.9698e-09	46.8013	hyper	shore	-
chr11:106920301-106920400	6.74146e-14	75.6944	hyper	shore	-
chr11:106980101-106980200	0.00197791	-19.3519	hypo	shore	-
chr11:107211501-107211600	0.0177513	17.3636	hyper	shore	-
chr11:107299601-107299700	0.00222324	21.7693	hyper	CpG_island	SINE
chr12:3921501-3921600	0.00010603	16.0043	hyper	-	-
chr12:11365701-11365800	0.00316763	19.2758	hyper	CpG_island	-
chr12:13184501-13184600	0.0406493	20.5094	hyper	shore	SINE
chr12:19225801-19225900	0.0367492	21.5385	hyper	CpG_island	DNA
chr12:21402301-21402400	5.21532e-05	23.2955	hyper	CpG_island	-
chr12:31571901-31572000	0.00980669	13.908	hyper	-	SINE
chr12:33158201-33158300	0.0291067	11.447	hyper	CpG_island	-
chr12:35587601-35587700	1.92598e-06	24.4965	hyper	CpG_island	-
chr12:36016601-36016700	0.0452247	29.2245	hyper	-	-
chr12:36076801-36076900	5.99231e-06	13.4489	hyper	CpG_island	-
chr12:36105301-36105400	0.0409442	12.9312	hyper	CpG_island	-
chr12:66225001-66225100	0.0101242	10.5364	hyper	CpG_island	Simple_repeat
chr12:80699401-80699500	0.0109185	19.8308	hyper	shore	-
chr12:87131701-87131800	0.030133	16.2142	hyper	-	-
chr12:87923801-87923900	0.0357624	17.4603	hyper	-	LINE
chr12:88952601-88952700	0.0169492	13.2421	hyper	-	-
chr12:89134601-89134700	0.00929668	19.4956	hyper	shore	-
chr12:89150601-89150700	0.0438918	-11.1111	hypo	shore	-
chr12:89163201-89163300	0.000845372	29.5023	hyper	CpG_island	-
chr12:89182401-89182500	0.0118067	30.0794	hyper	CpG_island	-
chr12:89533201-89533300	0.0225181	31.5613	hyper	shore	-
chr12:89774501-89774600	0.0102914	12.5725	hyper	CpG_island	-
chr12:89818001-89818100	0.0462717	-16.2162	hypo	shore	-
chr12:89920501-89920600	0.0012808	11.9329	hyper	shore	SINE
chr12:89924901-89925000	0.0139853	15.6258	hyper	shore	Simple_repeat
chr12:89982801-89982900	3.04948e-05	-21.2121	hypo	-	-
chr12:90167101-90167200	0.0101242	26.7617	hyper	CpG_island	-
chr12:90270701-90270800	0.00126119	-36.6319	hypo	shore	-
chr12:90422101-90422200	0.00426497	-13.5983	hypo	shore	-
chr13:7419701-7419800	0.000448667	-18.4586	hypo	-	Simple_repeat
chr13:17603501-17603600	0.0198391	14.7506	hyper	CpG_island	-
chr13:24480101-24480200	2.39311e-05	-25.5999	hypo	shore	-
chr13:38096401-38096500	1.26955e-07	37.8049	hyper	CpG_island	-
chr13:42402001-42402100	0.00731156	19.321	hyper	CpG_island	-
chr13:42851401-42851500	6.49125e-11	22.0448	hyper	-	LINE
chr13:45538701-45538800	2.6565e-11	22.5	hyper	-	-
chr13:48077701-48077800	0.030133	-19.5906	hypo	-	Satellite
chr13:53178401-53178500	0.0434413	-20	hypo	-	-
chr13:54673101-54673200	0.0356917	-11.074	hypo	shore	-
chr13:54743301-54743400	0.0216704	20.3108	hyper	-	-
chr13:57724201-57724300	0.0374346	-23.7643	hypo	shore	-
chr13:60491601-60491700	1.74971e-05	17.2694	hyper	CpG_island	-
chr13:60491701-60491800	1.26739e-11	26.5306	hyper	CpG_island	-
chr13:60991901-60992000	0.0291707	14.1393	hyper	CpG_island	-
chr13:64069201-64069300	0.0429544	-12.9457	hypo	CpG_island	-
chr13:64131601-64131700	3.81987e-07	20.7692	hyper	CpG_island	-
chr13:68563901-68564000	0.0092107	-10.0505	hypo	-	-
chr13:70070701-70070800	0.0139853	-15.4167	hypo	CpG_island	-
chr13:73877501-73877600	0.00866606	-36.1404	hypo	-	-
chr13:74294401-74294500	0.0215988	11.1087	hyper	-	-
chr13:76721001-76721100	0.0300052	-11.5385	hypo	-	SINE
chr13:78628801-78628900	0.0186203	11.0398	hyper	CpG_island	-
chr13:79537801-79537900	0.000884584	27.0975	hyper	-	-
chr13:79599301-79599400	8.72426e-05	34.2513	hyper	shore	-
chr13:81667001-81667100	1.37813e-05	20.956	hyper	CpG_island	-
chr14:249301-249400	0.000887138	-17.3499	hypo	CpG_island	rRNA
chr14:250201-250300	7.98196e-05	30.1803	hyper	CpG_island	Simple_repeat
chr14:277801-277900	0.000348746	-17.5141	hypo	CpG_island	Simple_repeat
chr14:1641001-1641100	0.0187275	17.8723	hyper	shore	-
chr14:1743101-1743200	1.31701e-05	26.9783	hyper	-	-
chr14:2470201-2470300	0.0167096	25.487	hyper	shore	-
chr14:3088201-3088300	0.0259241	18.4821	hyper	shore	-
chr14:3157101-3157200	0.000872255	-19.6271	hypo	-	-
chr14:3178401-3178500	0.0348963	20.0704	hyper	-	-
chr14:3218301-3218400	0.000113321	-19.8306	hypo	shore	-
chr14:3853901-3854000	1.51732e-09	41.8162	hyper	-	-
chr14:4364001-4364100	0.0334889	22.0029	hyper	-	-
chr14:4378101-4378200	0.0341499	-12.056	hypo	-	LINE
chr14:4700201-4700300	0.0142955	19.4076	hyper	shore	-
chr14:9179001-9179100	0.0012808	-13.2027	hypo	CpG_island	Simple_repeat
chr14:9879501-9879600	1.46422e-05	36.1111	hyper	-	-
chr14:28491101-28491200	0.0101227	23.3746	hyper	-	-
chr14:35668801-35668900	0.0475994	14.9689	hyper	-	SINE
chr14:37777101-37777200	0.0264888	-10.7143	hypo	CpG_island	-
chr14:65414201-65414300	0.0214471	-26.3106	hypo	shore	DNA
chr14:68136201-68136300	0.0267259	-16.7376	hypo	CpG_island	-
chr14:83225901-83226000	0.011104	-19.8328	hypo	CpG_island	-
chr14:84047601-84047700	0.0378221	-14.8305	hypo	-	-
chr15:5401-5500	0.0369045	-11.4961	hypo	shore	LTR
chr15:8279501-8279600	0.000177482	-26.9408	hypo	-	-
chr15:22694201-22694300	5.29853e-07	10.9339	hyper	shore	LINE
chr15:28909201-28909300	7.53168e-05	33.7995	hyper	-	LTR
chr15:47054301-47054400	0.0379476	18.6445	hyper	CpG_island	-
chr15:65105201-65105300	0.0335701	18.8519	hyper	-	-
chr15:75010601-75010700	0.0309624	16.1101	hyper	-	SINE
chr15:75047601-75047700	0.00697485	20.1622	hyper	CpG_island	-
chr15:76518701-76518800	0.000117436	-40.5263	hypo	-	SINE
chr15:78247501-78247600	0.00296008	13.1395	hyper	CpG_island	-
chr15:81805601-81805700	0.0186412	29.2683	hyper	-	-
chr15:82033401-82033500	0.000107583	15.9091	hyper	CpG_island	Simple_repeat
chr15:84334701-84334800	2.5671e-11	62.5	hyper	CpG_island	-
chr15:84619201-84619300	0.0294351	23.1781	hyper	-	-
chr15:84934201-84934300	0.0417284	12.6772	hyper	CpG_island	-
chr15:85039101-85039200	1.7734e-08	26.4061	hyper	shore	-
chr15:85200101-85200200	0.0415022	21.2377	hyper	shore	-
chr16:1749001-1749100	0.0305093	23.9834	hyper	-	-
chr16:1784501-1784600	0.0219432	25.2723	hyper	shore	-
chr16:2604401-2604500	0.0409988	17.8488	hyper	shore	-
chr16:2679901-2680000	0.0494959	10.0293	hyper	CpG_island	-
chr16:3038201-3038300	0.00141507	16.9757	hyper	shore	-
chr16:15113901-15114000	0.0447932	20.0764	hyper	CpG_island	-
chr16:27328301-27328400	0.0284374	-11.1111	hypo	shore	-
chr16:30406801-30406900	0.0330895	17.4609	hyper	-	-
chr16:32236601-32236700	0.0367795	-18.7786	hypo	-	-
chr16:39020201-39020300	0.00569872	12.9039	hyper	CpG_island	-
chr16:43108501-43108600	0.032389	-25.9906	hypo	-	-
chr16:45728301-45728400	0.0288099	20.0806	hyper	-	LINE
chr16:47293201-47293300	0.0479361	-15.7143	hypo	-	-
chr16:47751501-47751600	0.0155999	24.612	hyper	-	SINE
chr16:49505201-49505300	5.4394e-05	30.597	hyper	CpG_island	-
chr16:49566901-49567000	0.0451064	25.5952	hyper	-	-
chr16:50445901-50446000	0.0330895	-20.6897	hypo	-	-
chr16:51163801-51163900	0.0424174	-14.2411	hypo	-	-
chr16:52414201-52414300	0.0291707	14.6984	hyper	-	LINE
chr16:52671401-52671500	0.0251711	-11.4761	hypo	shore	-
chr16:53068501-53068600	0.0410983	25.759	hyper	shore	-
chr16:61390901-61391000	0.0378515	20.503	hyper	-	SINE
chr16:63572101-63572200	0.0374806	13.9524	hyper	CpG_island	-
chr16:75621501-75621600	0.0309624	33.805	hyper	-	-
chr16:77837901-77838000	0.0129859	13.4921	hyper	CpG_island	-
chr16:79481801-79481900	0.00692763	17.6645	hyper	-	-
chr16:80968301-80968400	0.00125244	17.2819	hyper	-	-
chr16:81522101-81522200	0.0330895	14.5721	hyper	-	-
chr16:81653201-81653300	0.0161101	-20.8333	hypo	CpG_island	-
chr17:1939201-1939300	0.0227097	19.2436	hyper	shore	Simple_repeat
chr17:7848601-7848700	0.0010621	37.0748	hyper	-	-
chr17:34097501-34097600	0.0371839	-12.1603	hypo	-	Low_complexity
chr17:45696301-45696400	0.00863205	10.8163	hyper	CpG_island	-
chr17:52941901-52942000	0.0279066	11.7021	hyper	shore	-
chr17:57311401-57311500	0.0309624	11.7647	hyper	-	LINE
chr17:59560801-59560900	0.00172715	15.7143	hyper	CpG_island	-
chr17:67793101-67793200	0.000400317	-22.4996	hypo	-	-
chr17:69459101-69459200	0.00252116	16.25	hyper	-	-
chr17:72273301-72273400	0.00014191	-21.5983	hypo	CpG_island	Low_complexity
chr17:73195701-73195800	0.00133986	25.8751	hyper	CpG_island	-
chr17:73379701-73379800	0.0040023	28.4393	hyper	-	-
chr17:73576201-73576300	2.06693e-08	22.4122	hyper	CpG_island	Simple_repeat
chr17:73592201-73592300	0.0407708	24.3398	hyper	shore	-
chr17:73706001-73706100	0.00134583	23.0452	hyper	shore	-
chr17:73930001-73930100	0.000196218	-19.4587	hypo	CpG_island	-
chr17:74041501-74041600	0.00731156	18.3996	hyper	shore	Simple_repeat
chr17:74840701-74840800	0.0162326	21.3966	hyper	CpG_island	-
chr17:75049401-75049500	0.00992115	15.3743	hyper	shore	-
chr18:8701-8800	0.0228017	-12.1377	hypo	shore	Satellite
chr18:1770701-1770800	0.00940969	18.367	hyper	shore	LINE
chr18:2435301-2435400	5.53629e-08	34.7744	hyper	-	-
chr18:2490801-2490900	0.0107805	-23.4578	hypo	shore	-
chr18:2539801-2539900	0.0462717	-17.3312	hypo	CpG_island	-
chr18:5601701-5601800	0.000248178	24.5281	hyper	-	-
chr18:10884601-10884700	2.61463e-07	22.6667	hyper	-	-
chr18:11258501-11258600	0.0429544	17.6643	hyper	CpG_island	-
chr18:11391101-11391200	0.0340778	-11.2225	hypo	CpG_island	-
chr18:11406401-11406500	0.000338105	-15.2017	hypo	shore	-
chr18:11456801-11456900	0.0452016	-10.7464	hypo	CpG_island	Satellite
chr18:11678801-11678900	0.0467555	12.4353	hyper	CpG_island	Simple_repeat
chr18:12191401-12191500	0.00777366	-35.826	hypo	-	-
chr18:12384701-12384800	0.0344405	14.6552	hyper	shore	-
chr18:13224901-13225000	0.0319874	20.4354	hyper	-	-
chr18:17815101-17815200	0.00231776	-10.1741	hypo	shore	-
chr18:18962001-18962100	0.030133	15.0673	hyper	CpG_island	-
chr18:24119201-24119300	0.0430179	11.7424	hyper	shore	-
chr18:26374001-26374100	0.0476968	14.7555	hyper	-	-
chr18:30854101-30854200	0.00295432	-17.8649	hypo	shore	Satellite
chr18:45971801-45971900	0.0118874	22.9354	hyper	-	Simple_repeat
chr18:46048301-46048400	0.00416468	22.3802	hyper	-	-
chr18:46747701-46747800	7.60434e-06	13.9102	hyper	CpG_island	-
chr18:49887501-49887600	0.00996464	-25.3318	hypo	shore	-
chr18:49895301-49895400	0.0264888	15.1774	hyper	CpG_island	-
chr18:51829201-51829300	0.00107679	-32.3349	hypo	-	SINE
chr18:53106901-53107000	0.0239221	-14.8869	hypo	CpG_island	-
chr18:53436401-53436500	0.0319641	19.139	hyper	CpG_island	-
chr18:53441601-53441700	0.0129211	16.8873	hyper	CpG_island	-
chr18:53786401-53786500	0.0285383	23.7037	hyper	CpG_island	-
chr18:53786501-53786600	0.000734142	31.875	hyper	CpG_island	-
chr18:54558901-54559000	0.000910768	21.8221	hyper	shore	Low_complexity
chr18:55519801-55519900	0.000375902	27.9941	hyper	-	-
chr18:56512401-56512500	0.000837644	13.2339	hyper	CpG_island	Simple_repeat
chr18:56623301-56623400	0.0325452	15.3846	hyper	CpG_island	-
chr18:57208401-57208500	3.28976e-05	-20.5029	hypo	CpG_island	-
chr18:59279901-59280000	0.0393346	-16.5174	hypo	CpG_island	-
chr18:59528501-59528600	0.0149084	12.0627	hyper	shore	Simple_repeat
chr18:59592301-59592400	0.00772491	17.9851	hyper	CpG_island	-
chr18:60040601-60040700	0.0404007	20.6519	hyper	CpG_island	-
chr18:60350401-60350500	0.0150279	-13.5079	hypo	shore	-
chr18:62034301-62034400	0.016028	-14.8734	hypo	CpG_island	-
chr18:62379701-62379800	6.66648e-18	35.6479	hyper	CpG_island	-
chr18:62396101-62396200	9.24938e-06	26.0163	hyper	CpG_island	Simple_repeat
chr18:62660501-62660600	0.0278149	14.8119	hyper	shore	-
chr18:62702101-62702200	0.0390485	11.8708	hyper	CpG_island	-
chr18:63208401-63208500	0.0499048	10.8217	hyper	-	-
chr18:63621901-63622000	0.00697485	23.3118	hyper	CpG_island	-
chr18:64279401-64279500	0.0317958	20.2346	hyper	shore	-
chr18:64291901-64292000	0.0117276	-22.9545	hypo	shore	-
chr18:64508601-64508700	0.0297148	18.3212	hyper	-	-
chr18:65836901-65837000	0.00175288	-19.4248	hypo	CpG_island	-
chr18:65967201-65967300	0.013346	-13.2867	hypo	CpG_island	-
chr19:9483601-9483700	0.00545743	15.1755	hyper	shore	-
chr19:11946401-11946500	8.17324e-10	23.6446	hyper	CpG_island	-
chr19:14823401-14823500	0.024112	-14.5777	hypo	-	-
chr19:15704201-15704300	0.0402491	25.207	hyper	-	SINE
chr19:19793801-19793900	0.0139853	16.1494	hyper	shore	SINE
chr19:26306301-26306400	0.0415022	15.9797	hyper	shore	SINE
chr19:26558801-26558900	0.0256192	-29.2708	hypo	-	-
chr19:26675001-26675100	0.0415022	-10.0408	hypo	shore	-
chr19:27628501-27628600	0.0318671	-11.3492	hypo	CpG_island	Simple_repeat
chr19:27930701-27930800	0.000120544	-27.1589	hypo	CpG_island	-
chr19:28286401-28286500	0.0477446	25.4121	hyper	CpG_island	-
chr19:34271601-34271700	0.0354156	15.1603	hyper	-	Low_complexity
chr19:35389701-35389800	0.0414886	14.7199	hyper	-	-
chr19:35734601-35734700	0.0303497	-19.0559	hypo	-	-
chr19:35763801-35763900	0.00416696	18.9563	hyper	CpG_island	-
chr19:36217501-36217600	0.00993507	13.1506	hyper	CpG_island	-
chr19:37171701-37171800	1.62996e-05	-12.7407	hypo	CpG_island	-
chr19:39172001-39172100	0.0126228	11.3935	hyper	-	-
chr19:39742101-39742200	0.0493144	17.4002	hyper	-	-
chr19:39912201-39912300	0.00645091	37.7071	hyper	CpG_island	-
chr19:43872901-43873000	0.0316237	12.8763	hyper	shore	SINE
chr19:44701001-44701100	0.0100951	20.0659	hyper	-	-
chr19:48984801-48984900	0.0291067	-24.2424	hypo	-	-
chr19:53124701-53124800	0.00645091	15.5069	hyper	shore	-
chr19:55982401-55982500	0.000550716	-15.9043	hypo	CpG_island	-
chr19:56211201-56211300	0.00198234	23.0556	hyper	-	-
chr19:56562001-56562100	0.0460528	19.6501	hyper	-	-
chr19:57577301-57577400	0.0375144	16.3636	hyper	-	-
chr19:57744601-57744700	0.00844723	19.0259	hyper	-	DNA
chr19:57849301-57849400	0.0214471	18.2358	hyper	CpG_island	-
chr19:58243101-58243200	0.0234743	14.2857	hyper	-	-
chr19:58838001-58838100	0.0199493	-29.7386	hypo	-	DNA
chr19:62454301-62454400	0.0172646	11.3924	hyper	CpG_island	-
chr19:63008101-63008200	3.73203e-05	33.4276	hyper	CpG_island	-
chr19:63095001-63095100	0.00201779	11.5385	hyper	shore	-
chr19:63574301-63574400	0.0172316	12.5	hyper	shore	-
chr19:63581101-63581200	0.017756	20.7502	hyper	CpG_island	-
chr20:3148701-3148800	0.0325452	16.5806	hyper	shore	-
chr20:3389601-3389700	0.0294237	-11.3643	hypo	shore	-
chr20:4344501-4344600	0.00969499	-16.7439	hypo	-	SINE
chr20:5309701-5309800	0.0161101	16.7782	hyper	-	-
chr20:18563701-18563800	0.000270909	-12.1913	hypo	CpG_island	-
chr20:37627301-37627400	0.00645091	-10.6383	hypo	-	SINE
chr20:58970601-58970700	0.0282399	-29.7849	hypo	shore	-
chr20:59020301-59020400	0.0402873	20.4631	hyper	-	-
chr20:65507301-65507400	0.0497921	-11.3001	hypo	-	-
chr20:69235501-69235600	0.0374806	-21.2497	hypo	-	-
chr20:69452601-69452700	0.0445963	15.5575	hyper	shore	-
chr20:69811201-69811300	0.00453462	12.4132	hyper	-	-
chr20:70274001-70274100	0.00877407	10.2151	hyper	CpG_island	-
chr20:70977501-70977600	0.0218325	21.3577	hyper	shore	LINE
chr20:71180201-71180300	0.0375144	-16.2517	hypo	CpG_island	-
chr20:71289601-71289700	0.0404007	-16.1449	hypo	shore	-
chr20:71354201-71354300	0.0489965	12.7507	hyper	CpG_island	Simple_repeat
chr20:71388201-71388300	0.0291707	17.1949	hyper	CpG_island	-
chr20:71425301-71425400	0.00810305	27.7143	hyper	CpG_island	-
chr20:72019701-72019800	0.0390288	11.4701	hyper	CpG_island	-
chr21:1957201-1957300	0.0101227	-12.0406	hypo	CpG_island	-
chr21:2009001-2009100	0.0443105	31.7935	hyper	-	-
chr21:8752401-8752500	0.0273973	-27.0289	hypo	-	Satellite
chr21:10809101-10809200	0.000148317	21.8597	hyper	shore	-
chr21:14393501-14393600	0.0414886	10.5667	hyper	-	-
chr21:22702201-22702300	0.0460528	-12.6761	hypo	CpG_island	-
chr21:22883401-22883500	5.93268e-06	23.1331	hyper	CpG_island	-
chr21:25228701-25228800	0.000507528	-11.1164	hypo	CpG_island	-
chr21:28220701-28220800	0.00195392	20.9184	hyper	CpG_island	-
chr21:44702501-44702600	0.0292714	10.4555	hyper	CpG_island	-
chr21:56535501-56535600	0.00416696	-14.2857	hypo	-	-
chr21:59910601-59910700	0.00201779	-25.9158	hypo	-	-
chr21:60865101-60865200	2.26461e-05	14.4068	hyper	CpG_island	-
chr21:63163201-63163300	0.0300899	21.7576	hyper	-	LINE
chr21:66859601-66859700	0.000385795	-14.773	hypo	-	-
chr21:66941101-66941200	0.00300111	20.762	hyper	-	-
chr21:67258901-67259000	0.000449921	11.2903	hyper	CpG_island	-
chr21:68208001-68208100	9.24602e-07	30.2112	hyper	-	-
chr21:68412801-68412900	0.000148317	39.0909	hyper	-	-
chr21:69435701-69435800	0.0184482	19.5392	hyper	CpG_island	-
chr21:69979401-69979500	0.000149481	15.6633	hyper	CpG_island	-
chr21:69979501-69979600	0.0414886	12.6295	hyper	CpG_island	-
chr21:70554201-70554300	0.000166846	13.3248	hyper	-	-
chr21:70889001-70889100	0.00836185	-10.7438	hypo	-	-
chr21:71151001-71151100	0.00128218	19.6949	hyper	-	-
chr21:71199601-71199700	0.0429544	18.287	hyper	CpG_island	-
chr21:71399301-71399400	3.74573e-07	22.1016	hyper	CpG_island	-
chr22:9657201-9657300	0.0389965	21.1111	hyper	-	-
chr22:14815401-14815500	0.00839089	-15.2829	hypo	-	LTR
chr22:28506201-28506300	0.000385795	14.3617	hyper	CpG_island	-
chr22:35149801-35149900	0.0123838	29.8109	hyper	-	-
chr22:36876801-36876900	0.0319641	-12	hypo	CpG_island	Low_complexity
chr22:40140801-40140900	0.0283643	-13.6382	hypo	-	SINE
chr22:51100901-51101000	0.0212131	22.8223	hyper	-	-
chr22:51254101-51254200	0.00865225	-20.4167	hypo	CpG_island	-
chr22:51894401-51894500	0.0351111	10.3324	hyper	shore	-
chr22:52189701-52189800	0.0284374	15.5312	hyper	-	-
chr22:53092501-53092600	0.0421664	14.6657	hyper	shore	-
chr22:53181601-53181700	0.0429544	11.3024	hyper	shore	-
chr22:54736501-54736600	0.0408139	15.1696	hyper	-	-
chr22:55636601-55636700	0.0347612	20.8205	hyper	-	LINE
chr22:57936401-57936500	0.0068935	18.4668	hyper	-	-
chr22:58572301-58572400	0.0311737	10.2564	hyper	shore	-
chr22:58722101-58722200	0.00925524	13.8963	hyper	CpG_island	-
chr22:58844101-58844200	0.0414886	-12.8558	hypo	-	LINE
chr22:58941301-58941400	0.0231494	14.2868	hyper	-	-
chr22:59213301-59213400	0.0367116	18.7613	hyper	CpG_island	-
chr22:59267701-59267800	0.0374346	20.5694	hyper	shore	-
chr22:59301501-59301600	0.0213987	17.8404	hyper	shore	-
chr22:59422001-59422100	0.0308252	26.4493	hyper	shore	-
chr22:59537701-59537800	0.00426497	15.4512	hyper	-	-
chr22:59550501-59550600	0.032017	-12.1538	hypo	CpG_island	-
chr22:59550701-59550800	0.0101227	12.2187	hyper	CpG_island	-
chr22:59715001-59715100	0.0239568	16.7932	hyper	shore	Satellite
chr22:60092301-60092400	0.0263045	13.5352	hyper	-	-
chr22:60103501-60103600	2.06693e-08	53.9254	hyper	shore	-
chr22:60726801-60726900	0.00635738	17.2436	hyper	CpG_island	-
chr22:60751401-60751500	0.0330853	12.2404	hyper	CpG_island	-
chr22:60864301-60864400	0.00103423	29.7926	hyper	shore	-
chr22:61006801-61006900	0.0292116	-27.5031	hypo	-	-
chr22:61234901-61235000	0.0291067	-10.8174	hypo	shore	-
chr22:61291801-61291900	0.000318151	24.0031	hyper	CpG_island	-
chr23:17364701-17364800	0.0360538	27.5641	hyper	-	-
chr23:52304301-52304400	0.00459173	17.2704	hyper	CpG_island	-
chr24:896801-896900	0.0483828	14.5833	hyper	-	-
chr24:3758801-3758900	0.0177051	-19.4286	hypo	CpG_island	-
chr24:3793801-3793900	0.0116742	18.0141	hyper	CpG_island	-
chr24:8099201-8099300	0.0291067	11.2842	hyper	CpG_island	-
chr24:8100501-8100600	0.0118067	17.1647	hyper	CpG_island	Simple_repeat
chr24:22234201-22234300	0.0340477	27.6273	hyper	-	-
chr24:23742801-23742900	0.0140968	20.3573	hyper	CpG_island	Simple_repeat
chr24:32191501-32191600	0.0183058	33.0517	hyper	-	-
chr24:35071501-35071600	0.00060595	21.1115	hyper	shore	Simple_repeat
chr24:35295801-35295900	0.0370753	-10.1488	hypo	CpG_island	-
chr24:40642401-40642500	0.00195392	28.0769	hyper	-	-
chr24:43760601-43760700	0.00629882	23.8702	hyper	CpG_island	-
chr24:56869101-56869200	0.028369	-14.4693	hypo	CpG_island	-
chr24:57360201-57360300	0.0239934	19.6536	hyper	shore	SINE
chr24:58482901-58483000	3.03571e-05	10.5097	hyper	CpG_island	-
chr24:60542701-60542800	0.0374346	20.1899	hyper	CpG_island	-
chr24:60778601-60778700	0.00731156	22.0647	hyper	CpG_island	-
chr24:60969701-60969800	0.00178435	13.6544	hyper	shore	-
chr24:61790801-61790900	0.0334562	17.4877	hyper	CpG_island	-
chr24:62641501-62641600	0.0128215	-12.4094	hypo	CpG_island	-
chr25:555101-555200	0.00936261	10.2185	hyper	CpG_island	-
chr25:876501-876600	0.0291707	-19.2585	hypo	CpG_island	-
chr25:982201-982300	0.000145393	27.1714	hyper	CpG_island	-
chr25:1998301-1998400	0.00645091	-27.8089	hypo	shore	-
chr25:2579301-2579400	0.0446122	17.4165	hyper	-	-
chr25:3093701-3093800	0.00567607	-20	hypo	-	-
chr25:3403601-3403700	0.04744	11.3391	hyper	CpG_island	-
chr25:9662901-9663000	0.00270027	13.1148	hyper	shore	-
chr25:20685701-20685800	0.0345993	-17.8786	hypo	CpG_island	-
chr25:23512001-23512100	0.043197	17.0483	hyper	-	SINE
chr25:25233501-25233600	0.0020022	24.1307	hyper	shore	-
chr25:26847501-26847600	0.000854031	-10.6803	hypo	CpG_island	-
chr25:28462101-28462200	5.38991e-15	-14.8276	hypo	CpG_island	Simple_repeat
chr25:30339201-30339300	0.00874851	-20.7992	hypo	CpG_island	Satellite
chr25:32364901-32365000	0.0168905	12.737	hyper	CpG_island	-
chr25:32379001-32379100	0.0337196	11.9118	hyper	CpG_island	-
chr25:32460401-32460500	0.0390288	10.342	hyper	CpG_island	-
chr25:32470501-32470600	0.00839089	10.5745	hyper	CpG_island	-
chr25:32471601-32471700	0.0184482	12.3485	hyper	CpG_island	-
chr25:32472401-32472500	0.020154	-12.8213	hypo	CpG_island	-
chr25:36109101-36109200	0.00267343	10.9762	hyper	CpG_island	-
chr25:36326901-36327000	0.0293659	-16.8757	hypo	CpG_island	-
chr25:37483201-37483300	0.0357453	12.2201	hyper	-	Simple_repeat
chr25:37839401-37839500	0.000315351	25.4332	hyper	shore	-
chr25:38551301-38551400	0.00559066	14.7298	hyper	CpG_island	-
chr25:38743801-38743900	0.0286783	13.8465	hyper	shore	-
chr25:39099301-39099400	0.035446	-26.4706	hypo	-	SINE
chr25:39494401-39494500	0.047028	30.303	hyper	CpG_island	-
chr25:40739901-40740000	0.0222359	-12.5045	hypo	-	-
chr25:40961301-40961400	0.0237941	15.7216	hyper	CpG_island	-
chr25:41171701-41171800	0.0239491	11.8595	hyper	CpG_island	-
chr25:41413801-41413900	0.00833629	29.2609	hyper	-	-
chr25:41488801-41488900	0.0452652	-17.0975	hypo	CpG_island	-
chr25:41833201-41833300	0.0414886	17.0312	hyper	CpG_island	-
chr25:41921301-41921400	0.0369045	12.3972	hyper	shore	-
chr25:42013901-42014000	0.00487779	31.0897	hyper	shore	-
chr25:42133701-42133800	0.0353711	-17.3045	hypo	CpG_island	-
chr25:42152501-42152600	0.0031091	19.7173	hyper	shore	-
chr25:42297501-42297600	0.000174942	31.2435	hyper	shore	-
chr25:42301901-42302000	0.000845372	16.9444	hyper	-	-
chr25:42356901-42357000	0.0183126	23.5507	hyper	shore	-
chr25:42357401-42357500	5.1981e-18	32.1898	hyper	-	-
chr25:42357901-42358000	0.0124488	21.0714	hyper	-	-
chr25:42596601-42596700	0.00998344	25.9223	hyper	-	-
chr26:3001-3100	9.31189e-05	12.5386	hyper	shore	LTR
chr26:7036401-7036500	0.000529028	34.5612	hyper	CpG_island	-
chr26:14268901-14269000	0.0463671	11.3716	hyper	CpG_island	-
chr26:14449001-14449100	0.00569872	11.6202	hyper	CpG_island	-
chr26:25812801-25812900	0.000303689	17.3962	hyper	CpG_island	Simple_repeat
chr26:39930401-39930500	0.0333346	-11.8812	hypo	-	-
chr26:44988501-44988600	0.0477368	-19.1258	hypo	-	-
chr26:45029401-45029500	0.0335701	28.0488	hyper	-	DNA
chr26:47893801-47893900	0.0252197	15.6991	hyper	shore	Simple_repeat
chr26:47957401-47957500	0.000145393	23.0698	hyper	-	-
chr26:48520101-48520200	0.0286783	11.7405	hyper	-	Simple_repeat
chr26:49537001-49537100	0.00221163	13.8879	hyper	CpG_island	-
chr26:50437001-50437100	0.0358093	10.9895	hyper	-	-
chr26:51146701-51146800	0.0278548	13.2561	hyper	-	-
chr26:51358701-51358800	0.0414886	21.4656	hyper	CpG_island	-
chr27:4862501-4862600	0.022567	13.689	hyper	CpG_island	-
chr27:10392001-10392100	0.0330895	14.1518	hyper	CpG_island	Satellite
chr27:12472901-12473000	0.000718453	-10.135	hypo	CpG_island	Simple_repeat
chr27:13590001-13590100	0.00508359	30.1622	hyper	CpG_island	-
chr27:36254901-36255000	0.00197321	24.0643	hyper	CpG_island	-
chr27:36960101-36960200	1.55021e-07	17.3016	hyper	CpG_island	Simple_repeat
chr27:40172601-40172700	0.0200044	18.3155	hyper	-	-
chr27:40240001-40240100	0.0278171	-16.3927	hypo	shore	-
chr27:42350301-42350400	0.0457773	21.8261	hyper	shore	-
chr28:2432001-2432100	0.000145393	-23.9412	hypo	CpG_island	-
chr28:3358301-3358400	0.0336169	14.2543	hyper	CpG_island	-
chr28:26000401-26000500	8.2393e-05	24.0964	hyper	-	-
chr28:26336701-26336800	0.0339313	-27.8867	hypo	-	-
chr28:28037401-28037500	0.0259241	19.4122	hyper	-	-
chr28:31313601-31313700	0.000426914	26.1849	hyper	CpG_island	-
chr28:42631401-42631500	0.00886753	11.6379	hyper	-	-
chr28:43775101-43775200	0.000334974	-25.9531	hypo	shore	-
chr29:974001-974100	0.0348963	15.2555	hyper	-	SINE
chr29:19574601-19574700	0.0401612	-16.3942	hypo	-	Satellite
chr29:26245101-26245200	0.00567607	18.3491	hyper	CpG_island	-
chr29:35106001-35106100	0.0475994	-33.4448	hypo	-	-
chr29:35502301-35502400	0.0461085	26.8398	hyper	-	-
chr29:40695501-40695600	0.0200215	16.9759	hyper	shore	-
chr29:40856301-40856400	0.0187355	-21.6589	hypo	CpG_island	Simple_repeat
chr29:40894801-40894900	0.00865225	-13.7853	hypo	-	-
chr29:44432401-44432500	7.50431e-06	18.3656	hyper	CpG_island	-
chr29:45017601-45017700	0.0010621	22.7728	hyper	CpG_island	-
chr29:47041301-47041400	9.40362e-05	16.9779	hyper	shore	-
chr29:47603101-47603200	0.0128687	22.6307	hyper	-	SINE
chr29:47715601-47715700	0.0218325	-14.7034	hypo	CpG_island	-
chr29:48158001-48158100	0.0039204	-23.1293	hypo	-	-
chr29:48272501-48272600	0.0188455	-16.9095	hypo	-	-
chr29:48380501-48380600	0.0289968	13.5065	hyper	shore	-
chr29:48380801-48380900	0.00866606	-20.1923	hypo	shore	-
chr29:48583701-48583800	0.0362531	10.646	hyper	CpG_island	-
chr29:49298801-49298900	0.0429544	29.1171	hyper	-	-
chr29:49473101-49473200	0.0330895	21.0438	hyper	shore	-
chr29:49698901-49699000	0.0342578	-10.6943	hypo	CpG_island	-
chr29:49821201-49821300	0.0186412	13.2143	hyper	shore	-
chr29:50209201-50209300	0.00814321	18.489	hyper	shore	-
chr29:50354101-50354200	0.0101103	13.6744	hyper	CpG_island	-
chr29:50553301-50553400	6.24878e-06	26.8635	hyper	CpG_island	-
chr29:50641701-50641800	0.0187355	16.557	hyper	-	LTR
chr29:51067601-51067700	0.0408337	17.1226	hyper	-	-
chr29:51098901-51099000	3.47577e-06	27.5439	hyper	shore	-
chr29:51238401-51238500	0.0254484	21.957	hyper	-	-
chr29:51502301-51502400	0.0148969	18.6131	hyper	shore	SINE
chrX:3401101-3401200	0.00353233	-12.0764	hypo	CpG_island	-
chrX:3507901-3508000	0.0122004	-14.7652	hypo	CpG_island	-
chrX:3738701-3738800	0.0215183	11.1932	hyper	CpG_island	-
chrX:4061701-4061800	0.00940969	-21.6068	hypo	shore	LINE
chrX:4061801-4061900	0.00044355	-28.2092	hypo	CpG_island	-
chrX:4061901-4062000	0.00223256	20.1341	hyper	CpG_island	-
chrX:4995501-4995600	0.00270027	14.7703	hyper	CpG_island	-
chrX:7890801-7890900	0.0218325	12.8487	hyper	CpG_island	-
chrX:9194601-9194700	0.0291067	19.5746	hyper	CpG_island	-
chrX:9377401-9377500	0.0183018	-33.1479	hypo	CpG_island	-
chrX:13564501-13564600	0.000720269	-12.3854	hypo	CpG_island	Simple_repeat
chrX:13846901-13847000	0.019021	20.4796	hyper	CpG_island	-
chrX:13850601-13850700	0.0409398	18.6766	hyper	CpG_island	-
chrX:13953201-13953300	0.00629882	11.4359	hyper	CpG_island	-
chrX:13960101-13960200	0.0389442	11.5447	hyper	CpG_island	Simple_repeat
chrX:13960201-13960300	9.24938e-06	15.5902	hyper	CpG_island	Simple_repeat
chrX:14282801-14282900	0.0303783	18.262	hyper	-	-
chrX:14822701-14822800	0.0330895	13.7341	hyper	shore	-
chrX:15482801-15482900	3.15444e-05	45.41	hyper	-	-
chrX:16782301-16782400	0.00195392	25.9642	hyper	CpG_island	-
chrX:16783501-16783600	0.0103232	12.8913	hyper	CpG_island	-
chrX:18549101-18549200	3.91923e-14	27.4056	hyper	CpG_island	-
chrX:18907501-18907600	0.0101242	18.8537	hyper	CpG_island	-
chrX:19421301-19421400	1.13139e-05	17.457	hyper	CpG_island	Simple_repeat
chrX:19860401-19860500	5.44051e-06	19.1049	hyper	CpG_island	Simple_repeat
chrX:20092001-20092100	0.0198079	13.5723	hyper	CpG_island	-
chrX:20488101-20488200	0.00559066	-16.8545	hypo	-	-
chrX:20581201-20581300	0.0269842	-21.0734	hypo	CpG_island	-
chrX:23193001-23193100	0.0144638	22.1139	hyper	shore	-
chrX:24109001-24109100	2.06882e-05	18.3794	hyper	CpG_island	-
chrX:24437201-24437300	0.0414886	10.3851	hyper	shore	LINE
chrX:28713101-28713200	0.0101242	18.5851	hyper	CpG_island	-
chrX:31424701-31424800	0.00379722	17.6525	hyper	CpG_island	-
chrX:33861701-33861800	0.000449921	11.7363	hyper	CpG_island	-
chrX:33906701-33906800	0.0284374	13.5899	hyper	CpG_island	-
chrX:33906801-33906900	2.83305e-05	-28.8422	hypo	CpG_island	Simple_repeat
chrX:34102301-34102400	0.00344281	-10.2141	hypo	CpG_island	Simple_repeat
chrX:38185401-38185500	0.0102237	13.926	hyper	CpG_island	-
chrX:38477201-38477300	0.0404055	12.0574	hyper	-	-
chrX:38586401-38586500	0.0353875	17.2856	hyper	CpG_island	-
chrX:38788101-38788200	0.0430888	-24.3827	hypo	CpG_island	-
chrX:39003801-39003900	0.00159842	19.3875	hyper	CpG_island	Simple_repeat
chrX:39505001-39505100	0.0162093	17.5556	hyper	CpG_island	-
chrX:39736901-39737000	0.0187355	14.1131	hyper	CpG_island	-
chrX:40133301-40133400	0.00125736	25.2618	hyper	CpG_island	-
chrX:40133701-40133800	0.0124666	14.589	hyper	CpG_island	Simple_repeat
chrX:40438901-40439000	0.0299883	15.2439	hyper	CpG_island	-
chrX:42517201-42517300	0.0329655	-15.2578	hypo	CpG_island	-
chrX:55235201-55235300	0.0269561	-22.549	hypo	shore	Simple_repeat
chrX:55906201-55906300	0.0100046	-14.6828	hypo	CpG_island	-
chrX:57186101-57186200	1.26034e-05	26.717	hyper	CpG_island	-
chrX:57583801-57583900	1.81342e-06	12.8156	hyper	CpG_island	-
chrX:59992901-59993000	3.33923e-10	-27.6642	hypo	CpG_island	Simple_repeat
chrX:62881801-62881900	2.95035e-05	22.1661	hyper	CpG_island	-
chrX:62882001-62882100	0.0277787	12.2203	hyper	CpG_island	-
chrX:63773201-63773300	0.000507528	27.6181	hyper	CpG_island	-
chrX:65143901-65144000	0.0399494	26.988	hyper	CpG_island	-
chrX:80969801-80969900	6.394e-05	24.4825	hyper	CpG_island	-
chrX:82641501-82641600	0.0252136	17.6365	hyper	CpG_island	Simple_repeat
chrX:83496101-83496200	0.0250938	20.8824	hyper	CpG_island	-
chrX:83497101-83497200	0.000145393	-15.0139	hypo	CpG_island	Simple_repeat
chrX:83532001-83532100	0.00731156	19.3047	hyper	CpG_island	-
chrX:83676301-83676400	0.0349376	25	hyper	CpG_island	-
chrX:86190001-86190100	5.59312e-08	17.893	hyper	CpG_island	-
chrX:87082801-87082900	0.00321235	17.2727	hyper	CpG_island	-
chrX:91073901-91074000	0.0397729	14.0124	hyper	CpG_island	-
chrX:91436901-91437000	0.0151458	13.7897	hyper	CpG_island	Simple_repeat
chrX:91474501-91474600	0.0375333	25.4135	hyper	shore	-
chrX:91723601-91723700	0.00629882	-13.2237	hypo	CpG_island	Simple_repeat
chrX:91837301-91837400	0.00286057	-21.5298	hypo	CpG_island	-
chrX:92142501-92142600	0.00201779	18.9189	hyper	CpG_island	Simple_repeat
chrX:92307901-92308000	0.0308369	-15.4571	hypo	shore	-
chrX:92443801-92443900	0.0430888	12.0206	hyper	CpG_island	-
chrX:95547801-95547900	0.0419495	-11.5728	hypo	shore	-
chrX:95957401-95957500	0.00629882	-12.1679	hypo	CpG_island	-
chrX:97401901-97402000	0.00015959	35.8766	hyper	CpG_island	Simple_repeat
chrX:99226101-99226200	0.0176181	11.2771	hyper	-	Simple_repeat
chrX:101508701-101508800	0.0183058	24.6658	hyper	CpG_island	-
chrX:105236001-105236100	0.000732839	15.5492	hyper	shore	-
chrX:108369701-108369800	0.00719223	-17.1698	hypo	shore	-
chrX:108795801-108795900	0.00107679	22.8913	hyper	CpG_island	-
chrX:108871501-108871600	0.0177051	12.9108	hyper	CpG_island	-
chrX:108876001-108876100	0.0291067	13.7212	hyper	CpG_island	-
chrX:109952101-109952200	0.0377856	20.3492	hyper	CpG_island	-
chrX:110532101-110532200	4.32764e-05	17.7115	hyper	CpG_island	-
chrX:111204001-111204100	0.0404007	30.4739	hyper	CpG_island	-
chrX:111741201-111741300	0.0430888	23.7924	hyper	-	-
chrX:125367801-125367900	0.0152645	-12.179	hypo	CpG_island	-
chrX:126469701-126469800	0.00420866	27.9495	hyper	shore	-
chrX:126510101-126510200	0.0167096	-14.5174	hypo	CpG_island	-
chrX:130325801-130325900	3.59617e-06	25.7864	hyper	CpG_island	-
chrX:130326401-130326500	0.000445702	12.7802	hyper	CpG_island	-
chrX:132253601-132253700	0.0239568	-15.3846	hypo	CpG_island	-
chrX:132324001-132324100	0.00197321	17.1633	hyper	CpG_island	-
chrX:133339701-133339800	0.0197293	16.3844	hyper	CpG_island	-
chrX:133867101-133867200	0.0224847	11.3532	hyper	CpG_island	-
chrX:133909101-133909200	0.00771447	15.4464	hyper	CpG_island	Simple_repeat
chrX:136681901-136682000	0.030133	12.0707	hyper	CpG_island	-
chrX:138706101-138706200	0.0228944	15.9834	hyper	-	SINE
chrX:139615501-139615600	0.0286783	-12.5743	hypo	-	LINE
chrX:140255101-140255200	0.0374346	18.2099	hyper	CpG_island	SINE
chrX:141259101-141259200	0.000397008	19.3216	hyper	-	-
chrX:146620601-146620700	0.0374806	22.2298	hyper	-	-
chrX:148820001-148820100	0.0457773	16.1859	hyper	shore	-

## Sheet: Table S3
Table S3. Significant differentially methylated regions in LPS treated bEECs compared to 24h control
DMR location	qvalue	Meth diff. %	meth status	CpG sites	CpG_island	Repeat region
chr1:2832201-2832300	0.0405851	18.0826	hyper	4	-	-
chr1:81687601-81687700	0.0291126	-10.9756	hypo	2	-	-
chr1:85951701-85951800	0.0236408	-11.7617	hypo	8	CpG_island	-
chr1:95185501-95185600	0.00844753	-15.4027	hypo	5	-	-
chr1:131862901-131863000	0.00332842	-12.3629	hypo	6	-	-
chr1:135813201-135813300	1.79597e-07	16.0053	hyper	4	-	-
chr1:138513501-138513600	4.70837e-06	-27.6923	hypo	5	-	-
chr1:145100101-145100200	0.0453994	-15.6446	hypo	2	-	-
chr1:145197701-145197800	0.0228906	25.5298	hyper	4	-	-
chr1:146035901-146036000	0.0295637	21.6504	hyper	3	shore	-
chr1:146206501-146206600	1.82911e-58	-78.3333	hypo	4	shore	-
chr1:154139301-154139400	0.00827437	-17.6852	hypo	2	CpG_island	-
chr1:155513001-155513100	0.00126974	-21.9674	hypo	3	-	LINE
chr1:155531101-155531200	0.034643	16.1714	hyper	3	-	-
chr2:142901-143000	0.0373407	-17.33	hypo	3	shore	Satellite
chr2:144301-144400	0.0459577	29.8368	hyper	2	CpG_island	Satellite
chr2:8654901-8655000	0.014997	16.9735	hyper	4	-	LTR
chr2:9870101-9870200	5.01083e-06	48.0159	hyper	2	CpG_island	-
chr2:18953301-18953400	0.0131419	18.1622	hyper	3	-	SINE
chr2:19051601-19051700	0.000932656	24.7222	hyper	3	-	-
chr2:19944301-19944400	0.000199586	-13.8105	hypo	2	CpG_island	Simple_repeat
chr2:20788601-20788700	0.00326746	-16.1189	hypo	6	shore	-
chr2:22482001-22482100	0.0144069	-14.2511	hypo	5	shore	-
chr2:25774201-25774300	0.0365265	13.0233	hyper	8	CpG_island	Simple_repeat
chr2:36531601-36531700	0.000416184	-12.2807	hypo	8	CpG_island	-
chr2:67545801-67545900	9.24871e-06	-10.9422	hypo	11	-	-
chr2:71407601-71407700	8.10471e-10	-40.983	hypo	3	shore	-
chr2:98049001-98049100	0.0353988	16.3306	hyper	3	-	LINE
chr2:100650301-100650400	0.00714732	-10.4351	hypo	2	CpG_island	Satellite
chr2:104848001-104848100	0.00400149	31.3333	hyper	2	shore	-
chr2:105772201-105772300	0.0265012	10.0535	hyper	6	-	-
chr2:107647201-107647300	0.0041355	-10.1866	hypo	2	CpG_island	-
chr2:107726701-107726800	0.0379551	-11.8992	hypo	4	CpG_island	-
chr2:108138901-108139000	0.0101908	13.9135	hyper	6	CpG_island	-
chr2:108175601-108175700	0.0285876	25.208	hyper	2	shore	-
chr2:108225101-108225200	1.02554e-15	34.0183	hyper	9	CpG_island	-
chr2:113259601-113259700	1.49982e-05	-41.5626	hypo	2	-	-
chr2:120227001-120227100	0.00767645	-11.1111	hypo	3	CpG_island	-
chr2:120227901-120228000	8.05052e-07	11.2189	hyper	6	CpG_island	Simple_repeat
chr2:120228001-120228100	1.27978e-06	13.9567	hyper	4	CpG_island	Simple_repeat
chr2:121236301-121236400	0.0118079	-15.0915	hypo	9	CpG_island	-
chr2:121262801-121262900	0.0109639	-15.2813	hypo	5	CpG_island	-
chr2:124822601-124822700	0.0186304	14.7313	hyper	3	-	-
chr2:126509401-126509500	0.00471858	-13.2188	hypo	3	-	-
chr2:127310401-127310500	2.67803e-08	16.9907	hyper	10	CpG_island	-
chr2:127386201-127386300	0.00145817	-13.3656	hypo	10	CpG_island	-
chr2:127748701-127748800	0.0449075	-26.325	hypo	2	-	-
chr2:128650801-128650900	0.0213815	-16.6667	hypo	4	shore	-
chr2:130535401-130535500	0.0417758	12.1937	hyper	2	-	-
chr2:130602801-130602900	2.89491e-14	-74.1379	hypo	2	shore	-
chr2:130608401-130608500	0.0342354	16.6734	hyper	3	-	SINE
chr2:130847001-130847100	0.02452	13.7436	hyper	3	-	-
chr2:131568701-131568800	0.0268921	-19.1503	hypo	6	shore	-
chr2:132896401-132896500	0.00404994	24.6528	hyper	3	shore	-
chr2:133901201-133901300	0.0016621	-21.5686	hypo	2	shore	-
chr2:133921701-133921800	0.00850386	-10.5376	hypo	6	-	-
chr2:134173501-134173600	0.0041355	-14.7059	hypo	3	CpG_island	-
chr2:134442701-134442800	0.0253865	19.0433	hyper	2	-	-
chr2:134763101-134763200	0.0474299	-13.5575	hypo	3	CpG_island	LINE
chr2:134956201-134956300	0.0306243	24.5312	hyper	4	shore	-
chr2:135281101-135281200	0.0165797	-31.0688	hypo	2	-	Simple_repeat
chr2:135585701-135585800	0.0349689	11.8924	hyper	4	shore	-
chr2:135693701-135693800	0.0471699	13.4615	hyper	2	CpG_island	-
chr2:135880301-135880400	0.0252097	-16.3566	hypo	7	-	-
chr2:136025901-136026000	0.0459577	-19.3134	hypo	2	shore	-
chr2:136233101-136233200	0.0467337	-21.9475	hypo	3	CpG_island	-
chr2:136443701-136443800	0.0335877	-17.7619	hypo	3	CpG_island	-
chr2:136467801-136467900	0.0174953	15.0209	hyper	10	CpG_island	Simple_repeat
chr3:1020501-1020600	4.94274e-06	-21.8318	hypo	3	-	Satellite
chr3:8108101-8108200	0.0106353	-10.973	hypo	5	CpG_island	-
chr3:15497301-15497400	0.0218116	-25.4074	hypo	2	shore	-
chr3:21253901-21254000	0.0338816	-22.9001	hypo	2	shore	-
chr3:21326401-21326500	0.00218475	-18.5185	hypo	4	CpG_island	-
chr3:21473001-21473100	0.0145769	20.4276	hyper	5	CpG_island	-
chr3:21860101-21860200	0.0128139	18.6296	hyper	7	shore	Simple_repeat
chr3:22584901-22585000	0.0131419	-17.9512	hypo	5	CpG_island	-
chr3:30762201-30762300	0.0218116	-30.7971	hypo	2	shore	SINE
chr3:59666001-59666100	0.00497285	-10.084	hypo	5	CpG_island	-
chr3:64412601-64412700	0.0361862	-28.1136	hypo	2	CpG_island	Satellite
chr3:81708501-81708600	0.0155135	13.2075	hyper	2	-	-
chr3:82716001-82716100	0.000605229	-14.9809	hypo	2	-	Satellite
chr3:91541001-91541100	0.00161602	-33.2948	hypo	3	-	-
chr3:95025201-95025300	0.00552305	-14.4399	hypo	3	-	Satellite
chr3:96517801-96517900	0.0425209	-12.881	hypo	3	CpG_island	-
chr3:104628401-104628500	0.0380398	-19.6206	hypo	5	-	SINE
chr3:107084001-107084100	0.00362354	16.4385	hyper	5	CpG_island	-
chr3:108509301-108509400	0.0279757	18.6533	hyper	6	CpG_island	Simple_repeat
chr3:113768101-113768200	0.00234941	17.3124	hyper	4	CpG_island	-
chr3:114203901-114204000	0.00255302	13.7963	hyper	3	shore	-
chr3:115708101-115708200	0.0409587	-16.9206	hypo	3	-	-
chr3:117608101-117608200	0.00760283	28.9809	hyper	3	CpG_island	-
chr3:117877001-117877100	0.000605229	-28.5586	hypo	5	CpG_island	-
chr3:119226901-119227000	0.0165813	33.1731	hyper	2	CpG_island	-
chr3:119275801-119275900	0.00552305	-23.4348	hypo	2	-	-
chr3:119281801-119281900	0.0404222	-22.3118	hypo	2	-	-
chr3:119422201-119422300	0.0412097	18.1439	hyper	2	-	-
chr3:119504801-119504900	0.0143906	-24.896	hypo	2	shore	-
chr3:119520401-119520500	0.0300873	-12.8396	hypo	4	-	-
chr3:120465901-120466000	0.00105801	-25.5641	hypo	2	CpG_island	-
chr3:120710101-120710200	0.0473118	19.4444	hyper	3	shore	-
chr3:120844501-120844600	7.37745e-08	14.6214	hyper	5	CpG_island	-
chr3:120949301-120949400	0.0281562	11.0606	hyper	2	shore	LINE
chr3:121023901-121024000	0.0153918	13.6228	hyper	6	CpG_island	-
chr3:121359001-121359100	0.0480431	34.4348	hyper	2	-	-
chr4:4775301-4775400	0.0277912	-32.7586	hypo	2	shore	-
chr4:7333301-7333400	0.0236978	-12.4332	hypo	2	shore	-
chr4:9120601-9120700	0.00714732	16.9084	hyper	3	CpG_island	Satellite
chr4:9369401-9369500	0.00117862	10.3202	hyper	8	shore	Simple_repeat
chr4:11912101-11912200	0.0255778	21.295	hyper	4	CpG_island	-
chr4:14364601-14364700	0.00320683	10.0083	hyper	13	CpG_island	-
chr4:27857201-27857300	0.0271247	-22.4195	hypo	5	shore	-
chr4:29595601-29595700	3.88567e-05	-13.8259	hypo	11	CpG_island	-
chr4:31136901-31137000	0.00488997	-10.6713	hypo	4	CpG_island	Simple_repeat
chr4:41491701-41491800	0.017034	26.8289	hyper	2	-	Satellite
chr4:44720901-44721000	0.000194462	11.585	hyper	11	CpG_island	-
chr4:59817201-59817300	0.0316497	10.9586	hyper	4	-	-
chr4:60394001-60394100	6.80063e-16	-34.8259	hypo	3	-	-
chr4:61197401-61197500	0.0191726	14.1135	hyper	6	CpG_island	-
chr4:61197901-61198000	0.0489971	-17.7934	hypo	3	CpG_island	-
chr4:64028601-64028700	0.0107881	-16.1671	hypo	2	-	Satellite
chr4:64131001-64131100	0.0400399	11.0324	hyper	6	shore	-
chr4:66547601-66547700	0.0230834	19.1634	hyper	2	CpG_island	Satellite
chr4:72074101-72074200	0.000382971	17.4223	hyper	4	CpG_island	-
chr4:75384901-75385000	0.0445439	20.9402	hyper	6	CpG_island	-
chr4:77855601-77855700	0.0133164	-16.4593	hypo	8	CpG_island	-
chr4:79568101-79568200	0.0113581	-23.9939	hypo	2	-	-
chr4:87513401-87513500	0.00294442	-13.4173	hypo	8	shore	-
chr4:92395101-92395200	0.0018909	-20.4688	hypo	5	CpG_island	-
chr4:98621101-98621200	0.0149327	13.1189	hyper	3	shore	LINE
chr4:101394301-101394400	0.0430415	17.917	hyper	3	CpG_island	-
chr4:103312301-103312400	0.0101143	-23.8594	hypo	2	-	-
chr4:103645701-103645800	0.016941	-12.6929	hypo	3	CpG_island	-
chr4:112434001-112434100	0.0499855	-32.1946	hypo	2	-	-
chr4:113466501-113466600	6.04944e-15	56.7295	hyper	2	-	-
chr4:113472001-113472100	0.00189535	-14.1935	hypo	5	CpG_island	-
chr4:113477901-113478000	0.0152185	-29.3309	hypo	2	-	-
chr4:114424401-114424500	0.00161602	-25.7143	hypo	5	CpG_island	-
chr4:117470001-117470100	0.0340337	16.849	hyper	3	-	-
chr4:117603401-117603500	0.0100668	32.6788	hyper	2	CpG_island	-
chr4:117713001-117713100	0.0275652	-20.1782	hypo	4	CpG_island	-
chr4:117824501-117824600	0.0467337	15.6829	hyper	3	CpG_island	-
chr4:118265701-118265800	0.0491535	-11.8258	hypo	8	CpG_island	-
chr4:118352101-118352200	0.0206162	12.1501	hyper	5	shore	-
chr4:118520701-118520800	0.00691765	17.4209	hyper	9	CpG_island	-
chr4:118634201-118634300	0.0198854	12.3625	hyper	2	-	SINE
chr4:118724901-118725000	0.0271247	32.1212	hyper	3	shore	-
chr4:118832401-118832500	0.0267224	-15.2139	hypo	3	-	-
chr4:119127301-119127400	0.000285553	16.6785	hyper	8	CpG_island	-
chr4:119127401-119127500	0.000700703	16.323	hyper	8	shore	-
chr4:119268201-119268300	0.01075	21.4433	hyper	4	CpG_island	-
chr4:119374401-119374500	0.0211841	-18.6519	hypo	4	CpG_island	-
chr4:119379001-119379100	0.00683517	-26.1687	hypo	2	CpG_island	-
chr4:119448301-119448400	0.0020507	28.2517	hyper	2	CpG_island	-
chr4:119525201-119525300	0.00897155	15.5481	hyper	7	CpG_island	-
chr4:119534401-119534500	0.0183332	-16.0714	hypo	4	CpG_island	-
chr4:119825001-119825100	0.0278602	18.9622	hyper	2	shore	-
chr4:119953401-119953500	0.0228906	11.6194	hyper	7	CpG_island	-
chr4:119953801-119953900	1.93883e-12	-53.4483	hypo	2	CpG_island	-
chr4:120008101-120008200	5.00799e-05	12.6972	hyper	10	CpG_island	-
chr4:120021501-120021600	0.0495285	21.3415	hyper	4	shore	-
chr4:120334601-120334700	0.00710032	12.6069	hyper	5	shore	-
chr4:120453101-120453200	0.0466078	-14.6104	hypo	2	CpG_island	-
chr4:120460301-120460400	0.0061247	-25.8974	hypo	3	shore	-
chr4:120486301-120486400	0.032517	-18.836	hypo	5	CpG_island	-
chr5:11356801-11356900	0.0469123	12.5	hyper	2	-	SINE
chr5:26145501-26145600	0.0295944	-10.696	hypo	7	CpG_island	-
chr5:27044201-27044300	0.03985	20.8913	hyper	3	-	-
chr5:27362401-27362500	0.0279029	-13.0894	hypo	3	shore	-
chr5:27999501-27999600	0.0208041	-15.1856	hypo	6	CpG_island	-
chr5:28261501-28261600	0.0399722	11.9565	hyper	2	-	LINE
chr5:33340401-33340500	0.0268921	12.3848	hyper	3	shore	-
chr5:52462501-52462600	0.00923009	-19.8339	hypo	3	CpG_island	-
chr5:65425401-65425500	0.0224152	-15.9681	hypo	5	CpG_island	Simple_repeat
chr5:73304901-73305000	0.0183927	18.9153	hyper	3	CpG_island	-
chr5:74232401-74232500	0.00502368	-30.9048	hypo	2	-	LTR
chr5:75302901-75303000	0.0107881	12.8435	hyper	6	-	-
chr5:90284401-90284500	8.51603e-07	-13.5184	hypo	2	CpG_island	Satellite
chr5:95028501-95028600	0.0443714	21.7692	hyper	4	shore	-
chr5:97135601-97135700	0.0452677	12.4229	hyper	4	CpG_island	Satellite
chr5:103971301-103971400	0.0199031	39.5031	hyper	2	-	-
chr5:104030001-104030100	0.00933704	31.5476	hyper	2	-	Low_complexity
chr5:104325101-104325200	0.0183927	-27.9557	hypo	3	-	SINE
chr5:106554001-106554100	0.0205768	-11.6667	hypo	3	-	SINE
chr5:108625101-108625200	0.0270735	-14.5833	hypo	2	-	SINE
chr5:109004201-109004300	0.00194773	-30.5834	hypo	4	-	-
chr5:109019301-109019400	0.0258553	-32.4713	hypo	3	-	-
chr5:109390001-109390100	0.00722634	-29.9487	hypo	3	CpG_island	-
chr5:109526001-109526100	0.0114327	10.7245	hyper	3	-	-
chr5:110986401-110986500	0.0370904	-15.7143	hypo	4	CpG_island	-
chr5:111346601-111346700	0.0470091	16.8927	hyper	4	CpG_island	-
chr5:111601501-111601600	0.00482144	-25	hypo	2	-	-
chr5:111888801-111888900	0.0448923	-20.8664	hypo	4	-	-
chr5:111897601-111897700	0.00159498	-10.7918	hypo	6	CpG_island	-
chr5:112998301-112998400	0.000508568	-25.1916	hypo	3	shore	-
chr5:114116401-114116500	0.00742701	-10.7808	hypo	2	shore	LTR
chr5:114887001-114887100	0.000871655	-29.2105	hypo	2	CpG_island	Simple_repeat
chr5:115602701-115602800	0.00813702	25.813	hyper	2	-	LINE
chr5:115813501-115813600	0.000148483	-39.0244	hypo	2	-	-
chr5:116378101-116378200	5.45165e-05	-25.4355	hypo	3	CpG_island	-
chr5:117093901-117094000	0.00796507	-11.6667	hypo	2	shore	-
chr5:117165601-117165700	0.0362517	-17.923	hypo	3	-	LINE
chr5:117711501-117711600	0.0433918	-10.6857	hypo	8	CpG_island	-
chr5:117711601-117711700	0.000316722	-12.4946	hypo	11	CpG_island	-
chr5:117814001-117814100	0.0431533	36.5714	hyper	2	-	-
chr5:117838301-117838400	0.0328915	-10.669	hypo	6	shore	LTR
chr5:117908801-117908900	0.0140559	-19.8534	hypo	3	shore	-
chr5:118109901-118110000	0.000606906	27.261	hyper	2	-	-
chr5:118294301-118294400	0.0147587	-24.8837	hypo	3	shore	Low_complexity
chr5:118548401-118548500	0.0107881	-29.2708	hypo	3	-	-
chr5:119105901-119106000	0.0205296	24.529	hyper	3	CpG_island	-
chr5:119192401-119192500	0.0355878	-20	hypo	3	shore	-
chr5:119418001-119418100	0.0179998	36.6097	hyper	3	-	-
chr5:119444501-119444600	0.0262808	-21.7917	hypo	2	-	-
chr5:119524701-119524800	0.00957341	12.8547	hyper	8	shore	-
chr5:119568101-119568200	0.046995	20.1736	hyper	4	CpG_island	-
chr5:119639701-119639800	0.010521	11.1933	hyper	2	-	-
chr5:119756901-119757000	0.0435649	31.4815	hyper	2	shore	-
chr5:119959901-119960000	1.63861e-17	-91.3043	hypo	2	CpG_island	Simple_repeat
chr5:120031301-120031400	0.0228906	33.6303	hyper	3	shore	-
chr5:120059801-120059900	0.0107083	-19.5777	hypo	2	shore	-
chr5:120126901-120127000	1.9657e-05	12.8319	hyper	6	CpG_island	Low_complexity
chr5:120181801-120181900	0.0473277	17.6948	hyper	4	CpG_island	-
chr5:120204901-120205000	0.0284239	17.321	hyper	2	CpG_island	-
chr5:120455201-120455300	0.0181333	-26.73	hypo	3	shore	-
chr5:120741501-120741600	0.0379427	24.5858	hyper	2	shore	-
chr5:120950501-120950600	0.00392471	27.4644	hyper	5	CpG_island	-
chr5:121009801-121009900	0.0230229	-19.9735	hypo	4	CpG_island	-
chr5:121028201-121028300	0.04316	-18.2225	hypo	7	CpG_island	-
chr5:121075501-121075600	0.0383034	-27.8971	hypo	2	shore	-
chr6:8899001-8899100	0.02452	13.5563	hyper	4	CpG_island	-
chr6:14454301-14454400	0.030781	10.9294	hyper	4	CpG_island	-
chr6:16004401-16004500	0.0382219	-12.2567	hypo	2	CpG_island	-
chr6:23150401-23150500	4.68609e-06	-14.0181	hypo	13	CpG_island	-
chr6:72109701-72109800	0.0212202	-19.6968	hypo	4	-	-
chr6:73378901-73379000	0.0246613	-18.7575	hypo	2	-	-
chr6:73559801-73559900	0.01412	-15.4178	hypo	3	CpG_island	-
chr6:106921601-106921700	0.0436118	-19.8504	hypo	2	shore	-
chr6:107167701-107167800	0.0470564	22.591	hyper	2	-	LTR
chr6:107176501-107176600	0.0246291	-13.78	hypo	3	shore	-
chr6:107235201-107235300	4.77633e-06	-24.6154	hypo	6	shore	-
chr6:107355601-107355700	0.00843537	-20.6626	hypo	4	CpG_island	-
chr6:107729101-107729200	0.0149327	-22.449	hypo	2	shore	-
chr6:107870101-107870200	1.05595e-09	-17.5978	hypo	4	-	-
chr6:107926001-107926100	0.0436118	16.007	hyper	9	CpG_island	-
chr6:108137301-108137400	0.00352822	13.0046	hyper	5	CpG_island	-
chr6:108198401-108198500	0.0271973	-15.4357	hypo	7	CpG_island	-
chr6:108459401-108459500	0.00011174	20.3771	hyper	6	-	Simple_repeat
chr6:108476401-108476500	0.0237002	-20.2918	hypo	3	CpG_island	SINE
chr6:108609801-108609900	0.035722	10.6158	hyper	3	shore	-
chr6:108983101-108983200	0.0352264	-13.9047	hypo	4	CpG_island	-
chr6:108989301-108989400	7.42633e-05	20.3704	hyper	2	CpG_island	-
chr6:109057701-109057800	0.0350308	-32.2222	hypo	2	shore	-
chr6:109213701-109213800	0.0196917	-11.5135	hypo	4	shore	Simple_repeat
chr6:109573501-109573600	0.00783026	20.8063	hyper	2	shore	-
chr6:109578501-109578600	0.0037212	-24.7967	hypo	3	CpG_island	Simple_repeat
chr6:118153501-118153600	1.62441e-06	-25.4016	hypo	3	shore	-
chr6:118472201-118472300	0.0472806	-11.4295	hypo	6	shore	SINE
chr6:118482301-118482400	0.0199554	-12.9242	hypo	3	shore	-
chr6:118606701-118606800	0.00131286	-25.7454	hypo	4	shore	-
chr6:118773901-118774000	0.0103105	-29.2115	hypo	2	-	-
chr6:119175501-119175600	0.0439324	26.2367	hyper	2	-	-
chr6:119406201-119406300	0.0478086	-14.5931	hypo	5	shore	-
chr6:119418301-119418400	0.0212094	17.8321	hyper	2	CpG_island	-
chr7:1419301-1419400	0.014975	-13.0264	hypo	8	CpG_island	-
chr7:1978801-1978900	0.00315042	-17.7083	hypo	2	-	D-
chr7:2677501-2677600	0.0465828	-13.3333	hypo	5	CpG_island	-
chr7:4393901-4394000	0.0300678	-23.6121	hypo	3	shore	-
chr7:4704101-4704200	0.021347	-13.9295	hypo	2	-	-
chr7:5905101-5905200	0.0412097	15.3846	hyper	2	-	LTR
chr7:8912501-8912600	0.00151677	-27.2798	hypo	2	CpG_island	-
chr7:12097301-12097400	0.0400399	-11.484	hypo	2	CpG_island	Satellite
chr7:12130801-12130900	0.0461926	-10.8806	hypo	4	CpG_island	Satellite
chr7:12400201-12400300	3.12294e-05	-19.0409	hypo	8	CpG_island	-
chr7:12608401-12608500	0.020359	-13.5375	hypo	5	shore	-
chr7:12919301-12919400	0.0396235	-11.4414	hypo	7	-	LINE
chr7:13673701-13673800	0.0254725	18.6806	hyper	4	CpG_island	-
chr7:13896601-13896700	7.32482e-06	-11.8395	hypo	6	CpG_island	-
chr7:15878901-15879000	0.0202387	-14.0553	hypo	4	shore	-
chr7:16172601-16172700	0.0210709	-13.4434	hypo	5	CpG_island	-
chr7:17138301-17138400	0.0127966	-12.2092	hypo	3	shore	-
chr7:17499701-17499800	0.0219825	-16.5257	hypo	4	-	SINE
chr7:17684401-17684500	0.0169002	-13.1579	hypo	4	CpG_island	Simple_repeat
chr7:19663801-19663900	0.0364254	31.51	hyper	2	-	-
chr7:21947701-21947800	0.027535	-28.7904	hypo	3	-	-
chr7:22012101-22012200	0.0400399	-12.7124	hypo	4	shore	-
chr7:22734001-22734100	0.0285744	19.6622	hyper	4	-	-
chr7:22796301-22796400	0.00930606	-11.3677	hypo	2	shore	-
chr7:31761501-31761600	0.0419619	21.3446	hyper	3	CpG_island	rR-
chr7:31762801-31762900	0.0154686	-15.4118	hypo	7	CpG_island	Simple_repeat
chr7:39368901-39369000	0.0115519	-13.141	hypo	8	CpG_island	Simple_repeat
chr7:39961201-39961300	0.0474299	19.2539	hyper	4	CpG_island	-
chr7:44762901-44763000	0.0232121	-13.9378	hypo	5	-	-
chr7:45382801-45382900	0.0127966	17.3398	hyper	5	-	-
chr7:45445001-45445100	0.018847	19.3013	hyper	5	CpG_island	-
chr7:45869201-45869300	0.00966079	-16.1391	hypo	6	-	D-
chr7:48382401-48382500	0.0262977	-10.8374	hypo	5	shore	-
chr7:48620201-48620300	0.0481701	-11.2374	hypo	7	CpG_island	Simple_repeat
chr7:52291801-52291900	0.00195297	-15.7965	hypo	3	CpG_island	-
chr7:52543401-52543500	0.0360005	-16.0329	hypo	3	shore	-
chr7:54027601-54027700	0.000165542	-36.7778	hypo	3	shore	-
chr7:54176801-54176900	0.0111276	23.1967	hyper	4	shore	-
chr7:54281601-54281700	0.0294079	18.4232	hyper	4	shore	-
chr7:54281701-54281800	0.0414591	22.212	hyper	3	CpG_island	-
chr7:67651301-67651400	0.0369554	16.0256	hyper	2	-	LINE
chr7:67692701-67692800	0.00710032	-24.9983	hypo	2	-	-
chr7:71570001-71570100	2.86942e-05	-23.9684	hypo	2	CpG_island	Satellite
chr7:85666601-85666700	1.00658e-12	-34.3032	hypo	4	CpG_island	-
chr7:105907201-105907300	0.0489034	-10.1758	hypo	6	shore	LTR
chr7:108847901-108848000	0.000108846	-16.5205	hypo	3	-	LINE
chr7:111228101-111228200	0.0304413	12.9002	hyper	9	shore	LTR
chr7:111755001-111755100	0.000272401	-22.276	hypo	5	CpG_island	-
chr8:9419401-9419500	0.000641561	-18.8961	hypo	8	-	-
chr8:23186201-23186300	0.0419779	15.6032	hyper	8	shore	-
chr8:24675901-24676000	0.0405851	11.5106	hyper	8	-	-
chr8:24900401-24900500	0.0183437	17.0221	hyper	3	CpG_island	Satellite
chr8:56756101-56756200	0.0143529	-15.0495	hypo	3	CpG_island	Satellite
chr8:59159601-59159700	1.43103e-07	-10.0006	hypo	5	CpG_island	-
chr8:60190901-60191000	0.0227195	-18.1723	hypo	2	-	-
chr8:60378901-60379000	0.00196676	-26.0624	hypo	5	shore	-
chr8:66620501-66620600	0.00161172	-11.6389	hypo	13	CpG_island	-
chr8:74670201-74670300	0.0495285	-25.3612	hypo	2	CpG_island	Satellite
chr8:75824001-75824100	0.0488625	-12.0457	hypo	4	-	-
chr8:79538801-79538900	0.028689	14.5309	hyper	2	-	-
chr8:104540201-104540300	0.0406726	11.4796	hyper	3	shore	-
chr8:112875201-112875300	0.0342354	20.064	hyper	2	CpG_island	Simple_repeat
chr8:113194901-113195000	0.0210871	-34.2373	hypo	4	shore	-
chr9:1801-1900	0.00407151	13.564	hyper	4	CpG_island	Satellite
chr9:70501-70600	0.0481027	16.7077	hyper	3	-	-
chr9:79901-80000	0.0305141	14.6847	hyper	5	CpG_island	-
chr9:12946401-12946500	0.0133164	17.2929	hyper	7	CpG_island	-
chr9:12993801-12993900	0.0466733	11.4874	hyper	3	shore	-
chr9:15745601-15745700	0.0477492	-10.2143	hypo	10	CpG_island	-
chr9:26311001-26311100	0.0130696	22.4723	hyper	3	-	-
chr9:38857201-38857300	0.0404222	12.963	hyper	2	-	LINE
chr9:42906301-42906400	1.30195e-06	-39.085	hypo	2	-	-
chr9:44359501-44359600	0.0309398	14.2674	hyper	6	CpG_island	-
chr9:88594701-88594800	0.0366801	12.1326	hyper	5	CpG_island	Satellite
chr9:89552601-89552700	0.0112728	12.0378	hyper	7	CpG_island	-
chr9:92636601-92636700	0.025035	-11.626	hypo	3	-	SINE
chr9:93128501-93128600	3.93433e-10	-27.326	hypo	6	CpG_island	Simple_repeat
chr9:95332401-95332500	0.000402473	-39.8541	hypo	2	-	-
chr9:96481101-96481200	0.00203788	-26.1589	hypo	2	shore	-
chr9:96998701-96998800	0.000194123	11.8031	hyper	6	CpG_island	-
chr9:97530501-97530600	0.013981	-17.7288	hypo	4	shore	-
chr9:97663301-97663400	0.0414028	-13.5898	hypo	6	CpG_island	-
chr9:97664501-97664600	0.0202387	29.7774	hyper	3	shore	-
chr9:98897701-98897800	0.0418687	-15	hypo	2	-	-
chr9:98908301-98908400	0.0412097	23.0319	hyper	3	-	-
chr9:100726801-100726900	0.0331686	-11.6942	hypo	11	CpG_island	-
chr9:101961501-101961600	0.0286798	16.9218	hyper	4	shore	-
chr9:102026301-102026400	0.0200693	11.2185	hyper	5	CpG_island	-
chr9:102224601-102224700	0.04682	-11.3607	hypo	4	CpG_island	-
chr9:102919801-102919900	5.26724e-05	-26.7857	hypo	9	CpG_island	-
chr9:103263801-103263900	0.000156954	39.1984	hyper	3	-	-
chr9:103962201-103962300	0.0100656	-15.3991	hypo	3	shore	-
chr9:103994101-103994200	0.0281562	-10.5613	hypo	6	CpG_island	-
chr9:104364201-104364300	1.39228e-09	-27.4474	hypo	4	shore	-
chr9:104441601-104441700	0.00461615	-15.5538	hypo	7	-	-
chr9:104559101-104559200	0.00364488	41.3306	hyper	2	-	-
chr10:6942301-6942400	0.00953077	22.3593	hyper	5	shore	LINE
chr10:8139701-8139800	0.00389838	-11.8633	hypo	5	shore	-
chr10:8139901-8140000	0.00144197	18.5676	hyper	4	CpG_island	-
chr10:8998501-8998600	0.00352588	-10.4748	hypo	7	-	-
chr10:13077601-13077700	0.0244778	-13.4615	hypo	2	-	-
chr10:15743001-15743100	0.00664017	16.641	hyper	4	CpG_island	-
chr10:16950801-16950900	0.0497265	28.1905	hyper	2	CpG_island	-
chr10:18034001-18034100	0.0155135	-18.4716	hypo	4	CpG_island	-
chr10:29346601-29346700	0.0263873	-14.0703	hypo	3	CpG_island	-
chr10:30330301-30330400	0.00036598	-15.7767	hypo	5	CpG_island	-
chr10:36101601-36101700	0.00401636	-25.3456	hypo	3	CpG_island	-
chr10:72953101-72953200	0.0330783	-13.8409	hypo	6	CpG_island	-
chr10:77240901-77241000	1.63171e-05	-29.381	hypo	3	-	-
chr10:77408401-77408500	3.12107e-09	23.6254	hyper	8	CpG_island	Simple_repeat
chr10:77828201-77828300	0.000105214	-13.4724	hypo	3	CpG_island	Satellite
chr10:80858201-80858300	0.0157474	10.8262	hyper	5	-	-
chr10:81927901-81928000	0.035127	-10.7017	hypo	6	CpG_island	-
chr10:81957101-81957200	0.0443102	-13.2318	hypo	4	shore	-
chr10:82262401-82262500	0.0350835	20.71	hyper	2	-	-
chr10:85992501-85992600	0.0316612	16.4659	hyper	5	CpG_island	-
chr10:85994501-85994600	0.00869463	15.9411	hyper	5	shore	-
chr10:87307601-87307700	0.031894	-10.3486	hypo	4	CpG_island	-
chr10:87746001-87746100	0.0134682	-10.8108	hypo	2	-	-
chr10:89342301-89342400	0.0251108	-17.3668	hypo	2	-	-
chr10:89864001-89864100	0.00743654	21.4595	hyper	3	-	LTR
chr10:90069901-90070000	0.00437785	19.0306	hyper	9	CpG_island	-
chr10:98261701-98261800	0.0352264	15.2121	hyper	3	-	-
chr10:99077401-99077500	1.62429e-05	28.3951	hyper	6	-	-
chr10:100592601-100592700	0.0280281	-17	hypo	2	-	SINE
chr10:100693501-100693600	0.00850386	-10.8203	hypo	3	shore	-
chr10:100981701-100981800	7.5513e-10	20.6392	hyper	8	CpG_island	-
chr10:101589401-101589500	2.18715e-07	22.064	hyper	5	CpG_island	-
chr10:101898201-101898300	0.0141288	15.8463	hyper	3	CpG_island	-
chr10:102839001-102839100	4.83339e-05	-26.1326	hypo	5	CpG_island	-
chr10:102878601-102878700	0.0272636	21.5906	hyper	3	shore	SINE
chr10:102883501-102883600	0.0156634	23.7829	hyper	2	shore	-
chr10:103011501-103011600	0.0361924	-18.7174	hypo	5	shore	SINE
chr10:103112901-103113000	0.000583393	-22.4122	hypo	4	CpG_island	-
chr10:103448901-103449000	8.51811e-08	-23.9798	hypo	3	CpG_island	-
chr10:103771701-103771800	0.000397832	12.9227	hyper	3	shore	-
chr11:2240701-2240800	0.0206725	-15.5189	hypo	5	-	SINE
chr11:2788501-2788600	2.69381e-09	-22.9792	hypo	3	CpG_island	-
chr11:2820501-2820600	0.00352822	-16.3853	hypo	4	-	-
chr11:5156201-5156300	0.033098	-31.4617	hypo	2	-	-
chr11:5740401-5740500	0.0158796	-10.7801	hypo	5	shore	-
chr11:8953201-8953300	0.0496619	10.6684	hyper	8	CpG_island	-
chr11:10106701-10106800	0.0404107	14.6376	hyper	7	CpG_island	-
chr11:11168701-11168800	0.00611342	-19.8595	hypo	9	CpG_island	Simple_repeat
chr11:27268601-27268700	0.0121816	-13.4946	hypo	3	CpG_island	-
chr11:33349001-33349100	0.0362909	-17.1321	hypo	3	CpG_island	-
chr11:44243801-44243900	0.0464651	-12.2399	hypo	5	shore	-
chr11:67298001-67298100	0.0107087	15.2811	hyper	4	-	LINE
chr11:70329001-70329100	0.000415082	-31.5897	hypo	3	-	-
chr11:72567001-72567100	0.0257838	-18.1917	hypo	2	-	-
chr11:74016701-74016800	0.000471994	-14.1187	hypo	11	-	Simple_repeat
chr11:75097001-75097100	0.0499639	12.8251	hyper	5	shore	-
chr11:78275501-78275600	0.0468901	-13.4995	hypo	5	CpG_island	-
chr11:81212701-81212800	0.0372762	10.5263	hyper	2	shore	SINE
chr11:86865101-86865200	5.83154e-10	-36.5672	hypo	2	-	-
chr11:90870501-90870600	0.0459385	-23.0408	hypo	2	-	-
chr11:96255001-96255100	0.0496853	-16.129	hypo	2	CpG_island	-
chr11:97121201-97121300	0.0255822	-17.5787	hypo	5	shore	-
chr11:98237301-98237400	0.00152178	19.951	hyper	3	-	-
chr11:99254901-99255000	0.00631277	19.498	hyper	3	-	-
chr11:100455001-100455100	1.06531e-06	-16.8817	hypo	8	-	-
chr11:100851601-100851700	0.00683154	-11.494	hypo	2	-	SINE
chr11:101229601-101229700	0.00332842	29.6165	hyper	2	shore	SINE
chr11:101616001-101616100	0.0121699	-13.4524	hypo	4	-	-
chr11:101842201-101842300	0.0135759	-14.245	hypo	6	-	-
chr11:103447001-103447100	0.000191405	-25.7065	hypo	5	shore	-
chr11:103466501-103466600	0.00014534	-15	hypo	2	CpG_island	Simple_repeat
chr11:103698401-103698500	0.0101718	10.3493	hyper	7	-	-
chr11:103822401-103822500	1.00994e-11	-34.3189	hypo	4	CpG_island	-
chr11:103944801-103944900	0.00131286	26.2637	hyper	2	CpG_island	-
chr11:104093301-104093400	0.0101144	-29.7468	hypo	2	shore	-
chr11:104482701-104482800	0.0400399	10.0648	hyper	3	shore	LINE
chr11:104548101-104548200	0.0331686	10.3704	hyper	3	shore	LINE
chr11:104582101-104582200	0.000256508	17.2897	hyper	3	-	-
chr11:104611101-104611200	0.0347613	-27.0115	hypo	2	shore	-
chr11:104618201-104618300	0.022434	11.7931	hyper	2	shore	SINE
chr11:104627201-104627300	0.0107326	-32.4561	hypo	2	shore	Simple_repeat
chr11:104975501-104975600	0.000160972	12.1214	hyper	10	CpG_island	-
chr11:105323201-105323300	0.0380286	-14.0171	hypo	3	-	-
chr11:105571801-105571900	0.000796071	-33.7376	hypo	2	shore	-
chr11:105675401-105675500	0.000644991	-20.031	hypo	5	shore	-
chr11:105678701-105678800	1.3695e-05	-21.936	hypo	3	shore	-
chr11:105927001-105927100	0.0421776	-26.3462	hypo	2	CpG_island	-
chr11:106015801-106015900	7.01142e-15	-40.9524	hypo	3	CpG_island	-
chr11:106052301-106052400	0.0190438	-16.453	hypo	3	-	SINE
chr11:106339001-106339100	8.18494e-06	-16.7881	hypo	12	-	-
chr11:106339801-106339900	0.000530968	-19.7185	hypo	7	-	-
chr11:106339901-106340000	0.0445439	19.3837	hyper	5	-	-
chr11:106392101-106392200	0.00208906	33.9177	hyper	3	shore	-
chr11:106543501-106543600	0.00683685	28.8925	hyper	2	CpG_island	-
chr11:106561701-106561800	0.000238232	-25.6308	hypo	4	-	-
chr11:106661301-106661400	0.0141288	18.0556	hyper	2	shore	-
chr11:106702801-106702900	0.0118681	-14.3799	hypo	4	CpG_island	-
chr11:106798801-106798900	0.0280917	16.7882	hyper	3	-	-
chr11:106828801-106828900	0.0483672	15.3023	hyper	4	shore	-
chr11:106909801-106909900	0.0483672	-27.5956	hypo	2	CpG_island	-
chr11:106920301-106920400	0.0143674	-34.5982	hypo	2	shore	-
chr11:107284501-107284600	0.0421557	15.0204	hyper	2	-	SINE
chr11:107299601-107299700	0.00107722	-23.5714	hypo	3	CpG_island	SINE
chr12:19225801-19225900	9.18865e-05	-30.8942	hypo	3	CpG_island	D-
chr12:21276301-21276400	0.00318092	29.1935	hyper	2	shore	-
chr12:21402301-21402400	0.0263254	-16.5258	hypo	3	CpG_island	-
chr12:25141601-25141700	0.0129843	-27.5756	hypo	4	CpG_island	-
chr12:25997401-25997500	0.0200843	-12.2466	hypo	2	CpG_island	-
chr12:26000101-26000200	0.0249567	-10.1407	hypo	7	CpG_island	-
chr12:33123001-33123100	0.0280281	17.7419	hyper	2	-	-
chr12:33620801-33620900	0.00861529	31.9713	hyper	6	CpG_island	-
chr12:35587601-35587700	0.000463896	-21.3115	hypo	6	CpG_island	-
chr12:35932801-35932900	0.0188255	12.8788	hyper	8	CpG_island	-
chr12:36076801-36076900	0.000865481	-10.9861	hypo	13	CpG_island	-
chr12:36529701-36529800	0.00318487	12.1212	hyper	2	CpG_island	-
chr12:52769601-52769700	0.00133777	-11.2882	hypo	5	CpG_island	Simple_repeat
chr12:62667601-62667700	0.0351696	27.5794	hyper	3	shore	-
chr12:65606601-65606700	0.0323218	-11.2126	hypo	4	-	-
chr12:66225001-66225100	0.00489532	-11.1111	hypo	3	CpG_island	Simple_repeat
chr12:69634801-69634900	0.0126024	19.1975	hyper	4	shore	LINE
chr12:72388701-72388800	0.02107	20.706	hyper	2	shore	-
chr12:81187401-81187500	0.00482395	-19.9607	hypo	3	-	-
chr12:83053901-83054000	0.000147318	-19.9512	hypo	4	shore	Simple_repeat
chr12:88651001-88651100	0.0431217	10.7928	hyper	5	CpG_island	-
chr12:88663801-88663900	0.0196378	-23.6898	hypo	2	shore	D-
chr12:88952601-88952700	0.0251083	-11.5589	hypo	4	-	-
chr12:89294101-89294200	0.0166839	-27.1088	hypo	2	CpG_island	-
chr12:89491701-89491800	0.0219825	-16.1058	hypo	3	shore	-
chr12:89720601-89720700	3.56318e-25	-48.4251	hypo	6	shore	-
chr12:89774501-89774600	0.00285953	-12.877	hypo	9	CpG_island	-
chr12:89818101-89818200	0.0203714	24.4241	hyper	2	shore	-
chr12:89933901-89934000	0.000555705	-13.929	hypo	9	shore	-
chr12:90270701-90270800	0.00947507	32.1429	hyper	2	shore	-
chr12:90541601-90541700	0.04316	-12.0664	hypo	5	CpG_island	-
chr12:90631901-90632000	0.000209841	-17.3333	hypo	2	CpG_island	-
chr12:90655601-90655700	0.000151711	-10.7998	hypo	8	CpG_island	-
chr12:90822001-90822100	0.00187876	14.1163	hyper	8	CpG_island	-
chr13:3932201-3932300	0.0172798	-20.1428	hypo	3	-	-
chr13:7419701-7419800	0.000941167	19.6568	hyper	6	-	Simple_repeat
chr13:16404501-16404600	0.0159919	15.2453	hyper	4	-	-
chr13:17899101-17899200	0.00577075	24.0318	hyper	2	CpG_island	-
chr13:24480101-24480200	1.12196e-08	32.0626	hyper	3	shore	-
chr13:40225601-40225700	0.000349779	10.2447	hyper	5	CpG_island	Simple_repeat
chr13:40815201-40815300	0.0442744	-22.7949	hypo	4	CpG_island	-
chr13:41104301-41104400	0.00320034	-14.1667	hypo	4	CpG_island	-
chr13:42851401-42851500	1.0144e-07	-16.9709	hypo	5	-	LINE
chr13:48077101-48077200	1.19376e-06	-40.9197	hypo	2	-	Satellite
chr13:48077701-48077800	0.0289277	14.761	hyper	4	-	Satellite
chr13:48992601-48992700	0.0349631	-33.0392	hypo	2	-	Satellite
chr13:48993101-48993200	0.000247564	10.9563	hyper	2	-	Satellite
chr13:51997301-51997400	0.00761719	14.4293	hyper	2	-	SINE
chr13:52822601-52822700	0.0171158	-12.7607	hypo	6	shore	-
chr13:54430301-54430400	4.26946e-12	-23.9451	hypo	8	CpG_island	-
chr13:56173401-56173500	0.0350461	15.5473	hyper	2	-	-
chr13:57027501-57027600	0.00659695	30.1961	hyper	2	-	-
chr13:58037201-58037300	8.26538e-06	38.8889	hyper	3	CpG_island	-
chr13:58037301-58037400	0.0056149	20.2886	hyper	4	CpG_island	-
chr13:58853601-58853700	0.0499855	-20.7054	hypo	2	-	-
chr13:61584501-61584600	0.0227195	-25.7366	hypo	2	shore	-
chr13:64131601-64131700	1.5518e-09	-21.123	hypo	6	CpG_island	-
chr13:64483801-64483900	0.0431217	19.4958	hyper	2	-	-
chr13:65205101-65205200	0.0154705	27.5987	hyper	3	CpG_island	-
chr13:70685901-70686000	0.0297504	26.4957	hyper	3	CpG_island	-
chr13:70831401-70831500	0.0364368	24.7439	hyper	2	-	-
chr13:73877501-73877600	0.0193143	25.4642	hyper	2	-	-
chr13:74195101-74195200	1.98853e-06	-24.1328	hypo	6	CpG_island	-
chr13:74294401-74294500	0.0213215	-11.6056	hypo	8	-	-
chr13:78820001-78820100	0.01374	-25.4541	hypo	2	CpG_island	LINE
chr13:79599301-79599400	0.0253591	-28.6785	hypo	2	shore	-
chr13:79692801-79692900	0.0441225	-14.1129	hypo	3	-	SINE
chr13:80138001-80138100	0.0488464	21.2919	hyper	6	CpG_island	-
chr13:80578901-80579000	0.0419186	10.5577	hyper	3	CpG_island	-
chr13:80613001-80613100	0.020359	11.7764	hyper	4	CpG_island	D-
chr13:81302101-81302200	0.0468713	-23.0756	hypo	2	-	D-
chr13:81418701-81418800	0.0178704	11.0317	hyper	2	-	-
chr13:81475301-81475400	0.0404158	14.5161	hyper	2	shore	-
chr13:81524201-81524300	0.0495976	-20.9376	hypo	3	shore	LINE
chr13:81648301-81648400	7.28739e-05	-28.4556	hypo	5	shore	-
chr13:81820701-81820800	0.0355323	-30.8802	hypo	2	shore	-
chr13:82021501-82021600	0.0149327	-16.6603	hypo	6	CpG_island	SINE
chr13:84089401-84089500	0.0381525	26.7677	hyper	3	-	LTR
chr14:208601-208700	0.000208885	11.3258	hyper	4	CpG_island	rR-
chr14:277801-277900	0.0450826	11.7656	hyper	3	CpG_island	Simple_repeat
chr14:553501-553600	0.000344923	-11.116	hypo	6	CpG_island	Satellite
chr14:1427301-1427400	0.0404222	-12.709	hypo	3	CpG_island	-
chr14:1641001-1641100	0.0432288	-13.5763	hypo	3	shore	-
chr14:1743101-1743200	0.000789088	-12.591	hypo	9	-	-
chr14:1745601-1745700	0.0195397	-21.7305	hypo	4	-	-
chr14:1960801-1960900	0.0412097	11.9048	hyper	2	shore	-
chr14:2058401-2058500	0.0409744	-19.5229	hypo	4	shore	Low_complexity
chr14:2182001-2182100	0.0425209	11.7328	hyper	2	CpG_island	Simple_repeat
chr14:2488401-2488500	0.0303434	-16.3131	hypo	5	shore	Low_complexity
chr14:2521101-2521200	0.0404222	-13.5268	hypo	3	shore	-
chr14:2839301-2839400	0.023471	14.2857	hyper	4	shore	-
chr14:3001501-3001600	0.00850386	-15.4419	hypo	2	shore	-
chr14:3014201-3014300	0.0305218	-23.6144	hypo	4	CpG_island	-
chr14:3144301-3144400	0.00250445	-26.5262	hypo	3	CpG_island	SINE
chr14:3157101-3157200	0.0351639	11.4868	hyper	4	-	-
chr14:3194601-3194700	0.00623348	16.1331	hyper	7	CpG_island	-
chr14:3301401-3301500	0.00324511	20.4163	hyper	3	shore	-
chr14:3523801-3523900	0.0109639	-17.8722	hypo	5	CpG_island	-
chr14:3544001-3544100	0.0131465	-32.0528	hypo	2	-	LINE
chr14:8157901-8158000	0.000293769	-24.8006	hypo	4	CpG_island	-
chr14:9012701-9012800	0.021347	-21.4194	hypo	5	-	-
chr14:11938501-11938600	0.0196378	21.8378	hyper	3	-	SINE
chr14:21022501-21022600	0.000759295	-25.1012	hypo	8	CpG_island	-
chr14:22664701-22664800	0.00144658	13.0619	hyper	9	CpG_island	-
chr14:24976901-24977000	0.0475294	-15.0073	hypo	6	CpG_island	-
chr14:28491101-28491200	0.0136028	-23.6937	hypo	2	-	-
chr14:30146001-30146100	0.0405257	22.2764	hyper	2	-	-
chr14:30806201-30806300	0.00758525	-14.0244	hypo	3	CpG_island	-
chr14:31373401-31373500	0.0387046	-13.0435	hypo	2	shore	-
chr14:33248801-33248900	1.55863e-14	-33.7217	hypo	8	-	Simple_repeat
chr14:33248901-33249000	0.00238353	-41.2023	hypo	2	-	Simple_repeat
chr14:34428101-34428200	1.50464e-05	11.5591	hyper	5	CpG_island	-
chr14:37278001-37278100	0.0195309	-13.1217	hypo	6	CpG_island	Simple_repeat
chr14:49269301-49269400	0.0218712	31.6092	hyper	2	-	-
chr14:69502001-69502100	0.0136772	14.2256	hyper	3	-	-
chr14:79409001-79409100	0.00153283	30.0062	hyper	4	CpG_island	-
chr14:82145301-82145400	0.0387046	15.8664	hyper	4	CpG_island	-
chr14:84122401-84122500	0.0338046	18.3083	hyper	2	-	SINE
chr14:84307201-84307300	0.0355323	-11.5385	hypo	2	shore	-
chr15:38801-38900	0.0361172	16.4531	hyper	3	CpG_island	Satellite
chr15:6723601-6723700	0.0120863	-10.7304	hypo	4	CpG_island	-
chr15:24168001-24168100	0.0488464	14.2857	hyper	3	shore	-
chr15:24923401-24923500	0.0209323	27.1465	hyper	3	-	-
chr15:28909201-28909300	0.0425201	-18.4696	hypo	4	-	LTR
chr15:29281601-29281700	0.000344019	-12.1046	hypo	4	-	-
chr15:31219601-31219700	0.0400796	-22.2008	hypo	2	-	-
chr15:35333801-35333900	0.0248121	-10.694	hypo	6	CpG_island	-
chr15:47252401-47252500	8.24546e-05	26.7774	hyper	3	-	Low_complexity
chr15:52195201-52195300	0.00194647	21.1041	hyper	3	shore	-
chr15:52250001-52250100	0.0227472	-24.8692	hypo	2	-	-
chr15:52625001-52625100	0.0373549	-13.9946	hypo	6	CpG_island	-
chr15:66423101-66423200	0.0333182	20.7228	hyper	2	-	-
chr15:75858501-75858600	0.0135759	18.6273	hyper	2	-	-
chr15:76518701-76518800	0.00833147	33.0335	hyper	2	-	SINE
chr15:76559701-76559800	0.00304789	18.5417	hyper	2	-	-
chr15:77238201-77238300	0.0294918	10.1584	hyper	8	shore	-
chr15:78432201-78432300	0.0188981	14.3083	hyper	4	CpG_island	-
chr15:78439101-78439200	0.0114743	-20.966	hypo	2	-	-
chr15:81677501-81677600	0.00760187	11.2355	hyper	6	CpG_island	-
chr15:81701601-81701700	0.0445585	14.1941	hyper	3	CpG_island	-
chr15:81793601-81793700	0.00623348	-19.7628	hypo	5	shore	-
chr15:81805601-81805700	9.71841e-05	-35.3791	hypo	2	-	-
chr15:83204401-83204500	0.0116882	-22.8372	hypo	3	-	-
chr15:83294601-83294700	0.0357368	-10.4401	hypo	6	CpG_island	-
chr15:84334701-84334800	0.000105214	-15.3937	hypo	4	CpG_island	-
chr15:84924801-84924900	0.0425209	18.1336	hyper	3	shore	-
chr15:84934501-84934600	0.0205083	-13.1151	hypo	5	CpG_island	-
chr15:84935901-84936000	0.00293296	-10.9904	hypo	11	CpG_island	-
chr15:85014501-85014600	0.0349631	10.4868	hyper	7	-	-
chr15:85215201-85215300	0.0010026	12.0588	hyper	7	shore	LINE
chr16:3248401-3248500	0.0461926	15.4008	hyper	3	shore	-
chr16:6153801-6153900	0.0168744	-20.2796	hypo	3	CpG_island	LTR
chr16:20591301-20591400	0.032701	20.846	hyper	3	-	-
chr16:21596601-21596700	0.0322514	12.9932	hyper	7	-	-
chr16:30406801-30406900	0.0300328	-16.7152	hypo	4	-	-
chr16:32927601-32927700	0.00593554	11.7188	hyper	3	-	-
chr16:36556901-36557000	0.012707	-17.1383	hypo	6	CpG_island	-
chr16:43994401-43994500	0.0325781	-11.9625	hypo	3	shore	-
chr16:47982301-47982400	0.014062	-11.2672	hypo	14	CpG_island	-
chr16:49257401-49257500	0.0232467	-16.3276	hypo	4	shore	-
chr16:49505201-49505300	0.000682871	-28.1172	hypo	3	CpG_island	-
chr16:49547701-49547800	0.0361172	-16.3961	hypo	6	-	-
chr16:50772901-50773000	0.0328199	20.4305	hyper	4	shore	-
chr16:51001201-51001300	0.0197327	23.1977	hyper	4	-	-
chr16:51082001-51082100	0.0429921	32.0565	hyper	6	-	-
chr16:51213801-51213900	0.0310958	33.1176	hyper	2	-	-
chr16:52692801-52692900	0.00242249	13.0161	hyper	10	CpG_island	-
chr16:58428101-58428200	0.0342151	-37.6697	hypo	2	-	SINE
chr16:63180101-63180200	5.72872e-05	13.8166	hyper	4	CpG_island	Satellite
chr16:65468301-65468400	0.0205051	-11.1118	hypo	8	CpG_island	-
chr16:66307501-66307600	0.0468713	-13.2169	hypo	2	-	Satellite
chr16:70895601-70895700	0.0200693	16.0658	hyper	3	shore	-
chr16:71081301-71081400	0.00206569	-28.6275	hypo	2	shore	-
chr16:71122901-71123000	0.0193125	11.0363	hyper	3	shore	LINE
chr16:73066101-73066200	0.000103943	-10.7887	hypo	6	shore	-
chr16:78623401-78623500	0.00758525	12.4084	hyper	3	CpG_island	-
chr16:78782801-78782900	0.0214312	11.9117	hyper	5	CpG_island	-
chr16:81371501-81371600	0.000879125	-17.1429	hypo	2	-	-
chr16:81520501-81520600	0.0263254	18.3361	hyper	3	shore	LTR
chr16:81555001-81555100	0.0465828	-14.4545	hypo	10	CpG_island	-
chr16:81718301-81718400	8.54954e-05	-21.7204	hypo	4	-	-
chr17:2580901-2581000	0.0281562	-16.7764	hypo	3	CpG_island	-
chr17:3826801-3826900	0.00966079	13.6033	hyper	9	CpG_island	-
chr17:3828101-3828200	0.0461297	-26.8669	hypo	4	shore	-
chr17:12264101-12264200	0.0431217	10.1099	hyper	4	-	LINE
chr17:12479901-12480000	0.0121698	10.4527	hyper	5	-	SINE
chr17:20758501-20758600	0.032701	-11.0498	hypo	11	CpG_island	-
chr17:34097501-34097600	0.0128171	13.1547	hyper	5	-	Low_complexity
chr17:45269701-45269800	0.0469123	-11.6415	hypo	6	-	-
chr17:46174001-46174100	0.0244822	15.5844	hyper	2	-	-
chr17:51074701-51074800	0.00208841	10.5263	hyper	3	shore	-
chr17:54734601-54734700	0.0337504	-21.3251	hypo	3	shore	LINE
chr17:55733801-55733900	0.0348872	21.3822	hyper	3	-	-
chr17:58294901-58295000	0.0289247	10.8455	hyper	6	-	-
chr17:59560801-59560900	0.0025739	-15.351	hypo	4	CpG_island	-
chr17:60264401-60264500	0.0291543	12.6316	hyper	5	-	SINE
chr17:62361301-62361400	0.0404466	13.3204	hyper	5	CpG_island	-
chr17:62641101-62641200	0.0128139	-28.533	hypo	2	-	-
chr17:64577901-64578000	0.0345005	-11.8829	hypo	11	CpG_island	-
chr17:66591501-66591600	0.0396705	16.4831	hyper	3	shore	-
chr17:68377301-68377400	0.0318461	27.8431	hyper	2	shore	-
chr17:69001601-69001700	0.0160593	13.6154	hyper	9	CpG_island	-
chr17:69088401-69088500	0.0433087	17.7777	hyper	5	-	Simple_repeat
chr17:69317201-69317300	0.0266522	25.0754	hyper	2	-	SINE
chr17:70726001-70726100	0.0282238	10.1846	hyper	4	CpG_island	-
chr17:71392601-71392700	0.00792126	-22.1118	hypo	3	-	-
chr17:72273301-72273400	0.00226033	19.3809	hyper	5	CpG_island	Low_complexity
chr17:72481701-72481800	0.000336589	36.3719	hyper	3	CpG_island	-
chr17:73226601-73226700	0.00683154	-10.9303	hypo	6	CpG_island	Simple_repeat
chr17:73250301-73250400	0.0190666	-12.3894	hypo	6	CpG_island	Simple_repeat
chr17:73355001-73355100	0.0246423	-14.1738	hypo	7	CpG_island	-
chr17:73625601-73625700	0.00710032	-19.378	hypo	5	CpG_island	-
chr17:73706001-73706100	0.018669	-19.1186	hypo	4	shore	-
chr17:73744801-73744900	0.000203463	-35.3257	hypo	2	CpG_island	-
chr17:73790601-73790700	0.0226902	11.5764	hyper	2	shore	-
chr17:74041501-74041600	0.0357036	-15.6599	hypo	8	shore	Simple_repeat
chr17:74134901-74135000	0.0416481	24.0841	hyper	2	CpG_island	-
chr17:74178101-74178200	0.0372762	21.2963	hyper	3	-	-
chr17:74285701-74285800	0.0499855	15.9044	hyper	4	shore	-
chr17:74290201-74290300	0.0307736	-15.3139	hypo	4	shore	-
chr17:74360901-74361000	0.0076822	-33.4893	hypo	2	shore	-
chr17:74402801-74402900	0.00434507	10.8123	hyper	3	CpG_island	-
chr17:74608801-74608900	0.00317358	-19.6249	hypo	9	CpG_island	-
chr17:74796701-74796800	0.0121816	-11.3424	hypo	4	-	-
chr17:74885801-74885900	0.0136475	-18.6501	hypo	7	CpG_island	-
chr17:75049401-75049500	0.0414591	-11.8867	hypo	10	shore	-
chr17:75088901-75089000	0.0393783	-18.7442	hypo	3	-	-
chr17:75109001-75109100	0.0241013	21.7857	hyper	4	CpG_island	-
chr18:8701-8800	0.00283567	11.6762	hyper	3	shore	Satellite
chr18:2435301-2435400	1.00606e-14	-32.9524	hypo	3	-	-
chr18:5208901-5209000	0.0187561	-30.7535	hypo	2	shore	-
chr18:5601701-5601800	0.032089	-12.187	hypo	6	-	-
chr18:6151801-6151900	0.0499855	21.4626	hyper	3	-	-
chr18:7996501-7996600	0.0281562	-11.3148	hypo	4	CpG_island	-
chr18:8243001-8243100	0.000203826	-16.2394	hypo	5	-	-
chr18:10716101-10716200	0.0263254	38.2143	hyper	2	shore	-
chr18:11104301-11104400	0.0252807	-15.076	hypo	3	-	-
chr18:11406401-11406500	0.0404222	10.7867	hyper	6	shore	-
chr18:11492101-11492200	0.0173013	12.7668	hyper	3	CpG_island	-
chr18:11897701-11897800	0.0472806	18.5606	hyper	2	shore	-
chr18:11996701-11996800	0.047046	21.1068	hyper	3	-	-
chr18:12191401-12191500	0.0477284	33.7542	hyper	2	-	-
chr18:12344801-12344900	0.0316418	-12.8571	hypo	3	-	-
chr18:13198101-13198200	0.0313038	16.8254	hyper	3	-	LINE
chr18:13442601-13442700	0.00149336	-26.9124	hypo	3	-	-
chr18:13469201-13469300	6.78798e-10	-32.6087	hypo	2	CpG_island	-
chr18:13586001-13586100	0.0438883	14.0657	hyper	2	-	-
chr18:14035701-14035800	0.00966079	25.0563	hyper	2	-	-
chr18:14119701-14119800	0.00454338	-20.2449	hypo	2	-	-
chr18:14371701-14371800	4.19695e-07	43.2432	hyper	2	CpG_island	-
chr18:14756501-14756600	0.0398095	18.1796	hyper	3	-	-
chr18:15131301-15131400	0.0402507	-32.7678	hypo	2	-	-
chr18:18344401-18344500	0.0380398	10.3677	hyper	3	-	-
chr18:18465701-18465800	1.83375e-06	15.2239	hyper	4	-	-
chr18:32953501-32953600	0.0358576	-10.6061	hypo	2	CpG_island	-
chr18:34319601-34319700	0.0424269	-25.443	hypo	3	CpG_island	-
chr18:34414901-34415000	0.0277912	-17.5595	hypo	4	CpG_island	-
chr18:34669201-34669300	0.0288646	11.2636	hyper	6	shore	-
chr18:44066801-44066900	0.0290133	-27.4854	hypo	2	shore	-
chr18:45971901-45972000	0.0205296	-18.708	hypo	3	-	-
chr18:49150401-49150500	0.0454622	-27.7778	hypo	2	-	-
chr18:49890101-49890200	0.0463051	17.0962	hyper	2	CpG_island	-
chr18:53441601-53441700	0.0162535	-18.531	hypo	6	CpG_island	-
chr18:54145301-54145400	0.032044	33.4117	hyper	2	CpG_island	-
chr18:54253601-54253700	0.0266877	-11.7361	hypo	4	shore	D-
chr18:54558901-54559000	0.000495289	-19.881	hypo	3	shore	Low_complexity
chr18:54588601-54588700	0.0409775	-10.7576	hypo	4	CpG_island	-
chr18:54719601-54719700	0.0216235	-12.8202	hypo	10	CpG_island	-
chr18:54869601-54869700	0.00957341	-20.4608	hypo	3	shore	-
chr18:55454401-55454500	0.0310827	-20.0705	hypo	4	shore	Simple_repeat
chr18:55519801-55519900	2.10565e-06	-35.0136	hypo	2	-	-
chr18:55707401-55707500	0.000285553	-18.2992	hypo	6	CpG_island	-
chr18:55816701-55816800	0.0425209	11.0808	hyper	5	CpG_island	-
chr18:56417001-56417100	0.0027865	24.0313	hyper	3	shore	-
chr18:56524201-56524300	0.0025739	-14.4928	hypo	2	shore	-
chr18:56947501-56947600	0.0473118	-20.1017	hypo	4	CpG_island	Low_complexity
chr18:57119601-57119700	0.00966079	23	hyper	3	-	SINE
chr18:59576401-59576500	0.0294918	25.4699	hyper	3	-	SINE
chr18:62034301-62034400	0.0312107	16.9697	hyper	6	CpG_island	-
chr18:62287801-62287900	0.0310958	-19.7067	hypo	4	shore	-
chr18:62379701-62379800	0.0267108	-11.8819	hypo	5	CpG_island	-
chr18:62700901-62701000	0.0143654	-11.2541	hypo	10	CpG_island	Simple_repeat
chr18:64280801-64280900	0.0469123	-14.0398	hypo	6	CpG_island	-
chr18:64281301-64281400	0.0482882	-31.3415	hypo	2	CpG_island	-
chr18:64290801-64290900	0.00852429	27.0868	hyper	5	CpG_island	-
chr18:64291501-64291600	0.0268668	17.9689	hyper	6	CpG_island	-
chr18:65491101-65491200	0.00751247	10.9957	hyper	10	CpG_island	SINE
chr18:65930501-65930600	0.0151232	-15.2378	hypo	4	CpG_island	-
chr18:65971701-65971800	0.0385246	19.3832	hyper	3	CpG_island	-
chr19:672801-672900	0.000398433	27.1836	hyper	2	-	-
chr19:9456201-9456300	0.0433087	-15.2174	hypo	2	shore	-
chr19:11946401-11946500	0.00188384	-15.8839	hypo	7	CpG_island	-
chr19:11947401-11947500	3.20804e-05	-17.3868	hypo	3	CpG_island	-
chr19:13326801-13326900	0.0396705	11.1111	hyper	3	-	-
chr19:14803901-14804000	0.00242249	-17.9249	hypo	2	-	SINE
chr19:15278101-15278200	0.0486052	-22.3304	hypo	4	CpG_island	-
chr19:18194501-18194600	0.0191128	-33.7041	hypo	2	-	SINE
chr19:18717801-18717900	0.0306363	-27.0184	hypo	2	-	Low_complexity
chr19:18823901-18824000	0.00352588	17.7758	hyper	7	CpG_island	-
chr19:20828301-20828400	0.0435949	19.4829	hyper	4	shore	Simple_repeat
chr19:23249001-23249100	0.00135393	29.8567	hyper	2	shore	-
chr19:25060901-25061000	0.0433829	-10.6667	hypo	3	-	-
chr19:26306301-26306400	0.0328915	-17.6596	hypo	4	shore	SINE
chr19:27872301-27872400	0.0044549	30.1471	hyper	2	-	SINE
chr19:27930701-27930800	0.0257141	20.708	hyper	4	CpG_island	-
chr19:28282701-28282800	0.00758525	17.3051	hyper	3	CpG_island	-
chr19:31228701-31228800	0.0450361	13.5802	hyper	3	-	-
chr19:31499901-31500000	0.0444787	10.3833	hyper	4	-	-
chr19:34271601-34271700	0.0320792	-18.3367	hypo	2	-	Low_complexity
chr19:34998301-34998400	0.0272636	-18.5227	hypo	5	CpG_island	-
chr19:35092401-35092500	0.0317164	25.8261	hyper	2	CpG_island	-
chr19:35096201-35096300	0.0262808	23.8118	hyper	3	-	-
chr19:35763801-35763900	0.0224152	-13.8481	hypo	7	CpG_island	-
chr19:38011501-38011600	9.13004e-06	-19.9405	hypo	3	CpG_island	-
chr19:38011601-38011700	1.80274e-05	-17.7489	hypo	3	CpG_island	-
chr19:38564601-38564700	0.034643	-21.2374	hypo	3	CpG_island	-
chr19:39230301-39230400	0.0258763	-22.9583	hypo	3	shore	-
chr19:39630901-39631000	0.0014246	-14.5283	hypo	8	CpG_island	-
chr19:39912201-39912300	0.0367048	-33.089	hypo	4	CpG_island	-
chr19:40779601-40779700	0.0159919	-16.6048	hypo	2	-	-
chr19:41242601-41242700	0.0468713	13.2353	hyper	2	shore	-
chr19:41418901-41419000	0.0363869	-32.3758	hypo	2	-	-
chr19:44616601-44616700	0.0208501	-18.9655	hypo	2	-	-
chr19:48805401-48805500	0.0282238	-27.4268	hypo	2	shore	-
chr19:50249401-50249500	0.00844753	-17.9813	hypo	5	-	-
chr19:52192101-52192200	0.034643	13.1579	hyper	2	shore	-
chr19:56156501-56156600	0.0286857	-28.725	hypo	2	-	-
chr19:56562001-56562100	0.0224559	-22.7331	hypo	2	-	-
chr19:58243101-58243200	0.0154234	-14.5161	hypo	2	-	-
chr19:58450501-58450600	0.0312059	-29.0491	hypo	2	-	-
chr19:58480501-58480600	0.0293843	-16.9591	hypo	2	-	-
chr19:60762301-60762400	0.00481042	17.5926	hyper	3	-	-
chr19:62392201-62392300	0.00349576	13.0843	hyper	8	-	-
chr19:62872201-62872300	0.00242757	-18.9668	hypo	2	shore	-
chr19:63008101-63008200	0.000380045	-26.9585	hypo	4	CpG_island	-
chr19:63420201-63420300	3.23984e-05	13.1079	hyper	5	-	-
chr19:63574301-63574400	0.0180337	-13.75	hypo	2	shore	-
chr19:63588801-63588900	0.0329041	-21.7391	hypo	2	-	-
chr19:63654401-63654500	0.0229111	16.9317	hyper	4	-	-
chr20:545801-545900	0.0164157	10.0019	hyper	7	CpG_island	-
chr20:1899401-1899500	0.00178141	-23.5837	hypo	2	-	SINE
chr20:2381901-2382000	0.0368029	-18.1944	hypo	3	-	SINE
chr20:3389601-3389700	0.00257979	14.1568	hyper	5	shore	-
chr20:4344501-4344600	0.0152185	15.7559	hyper	2	-	SINE
chr20:4352901-4353000	0.000139553	13.8026	hyper	11	CpG_island	-
chr20:6367501-6367600	0.0242512	20.0307	hyper	3	CpG_island	-
chr20:6567001-6567100	0.0480384	-15.8144	hypo	2	-	LTR
chr20:7762901-7763000	0.000565702	25.084	hyper	2	-	-
chr20:8334501-8334600	0.0151786	-21.2275	hypo	2	-	SINE
chr20:10200801-10200900	1.43485e-05	15.3796	hyper	7	CpG_island	-
chr20:14787101-14787200	0.0124668	-10.1536	hypo	4	CpG_island	Satellite
chr20:18563701-18563800	1.93983e-07	17.4842	hyper	9	CpG_island	-
chr20:31661901-31662000	0.0177582	-15.1956	hypo	3	CpG_island	-
chr20:36528101-36528200	0.0119221	27.6691	hyper	2	-	SINE
chr20:49533101-49533200	0.020359	18.6056	hyper	3	-	-
chr20:55752501-55752600	0.0160356	-27.6838	hypo	2	-	-
chr20:58970601-58970700	0.0406541	28.8197	hyper	2	shore	-
chr20:67791601-67791700	0.0143304	-27.5439	hypo	2	shore	-
chr20:69463501-69463600	0.0439839	-23.4115	hypo	2	shore	-
chr20:69510401-69510500	0.000533822	21.25	hyper	2	shore	-
chr20:69633701-69633800	0.0465485	-14.1975	hypo	5	CpG_island	-
chr20:69811201-69811300	0.0223005	-14.7273	hypo	10	-	-
chr20:70668501-70668600	0.0118125	-30.9412	hypo	2	-	-
chr20:70811901-70812000	0.000294361	13.7752	hyper	8	CpG_island	-
chr20:70939601-70939700	0.0421557	30.2495	hyper	2	shore	-
chr20:71022401-71022500	0.0156521	-11.6213	hypo	5	shore	-
chr20:71073301-71073400	0.0198473	-10.1655	hypo	7	shore	-
chr20:71113201-71113300	0.0162381	-14.8612	hypo	5	shore	-
chr20:71161901-71162000	0.000203826	-26.5301	hypo	3	-	-
chr20:71263901-71264000	0.0472806	16.1538	hyper	4	CpG_island	Simple_repeat
chr20:71308301-71308400	0.0234228	13.7327	hyper	4	-	-
chr20:71450201-71450300	0.0434991	29.1813	hyper	3	CpG_island	-
chr21:6605701-6605800	0.0413722	-16.8254	hypo	3	shore	-
chr21:8752401-8752500	0.0145201	25.5807	hyper	2	-	Satellite
chr21:10779701-10779800	0.0167061	-21.147	hypo	5	CpG_island	-
chr21:22883401-22883500	0.0161906	-15.0863	hypo	4	CpG_island	-
chr21:23515201-23515300	0.0120519	14.5833	hyper	2	-	-
chr21:25228701-25228800	0.0162535	10.1311	hyper	11	CpG_island	-
chr21:27984401-27984500	0.0232561	-10.9995	hypo	5	CpG_island	Simple_repeat
chr21:28279901-28280000	0.00342846	-13.0117	hypo	6	CpG_island	-
chr21:35080701-35080800	0.0486675	15.5699	hyper	5	CpG_island	-
chr21:39820201-39820300	0.0188981	19.5175	hyper	3	-	LINE
chr21:44702601-44702700	0.0425209	30.3571	hyper	2	CpG_island	Simple_repeat
chr21:55347001-55347100	0.0252965	24.6263	hyper	2	-	SINE
chr21:60869601-60869700	0.0226794	-10.6478	hypo	2	CpG_island	-
chr21:60891701-60891800	6.22825e-05	-21.982	hypo	3	CpG_island	-
chr21:61631801-61631900	0.0279462	14.9621	hyper	3	shore	-
chr21:61912501-61912600	5.26473e-07	-32.9167	hypo	3	-	SINE
chr21:62351301-62351400	0.0191525	-26.1137	hypo	2	shore	-
chr21:65843901-65844000	0.0115253	-14.4082	hypo	5	CpG_island	-
chr21:65980501-65980600	0.032341	12.5354	hyper	3	-	-
chr21:66285801-66285900	0.0367048	-13.6646	hypo	3	shore	-
chr21:67258901-67259000	0.000310772	-10.7143	hypo	3	CpG_island	-
chr21:67643201-67643300	2.64643e-05	13.4745	hyper	4	-	-
chr21:68047701-68047800	0.000887728	16.6818	hyper	15	CpG_island	-
chr21:68149801-68149900	0.000644991	-13.3626	hypo	8	CpG_island	-
chr21:68208001-68208100	0.00689062	-14.9425	hypo	3	-	-
chr21:68464401-68464500	0.0320665	11.0938	hyper	5	-	-
chr21:68607001-68607100	2.50907e-05	39.4608	hyper	2	-	-
chr21:68966201-68966300	0.0210871	19.6074	hyper	2	shore	-
chr21:69274401-69274500	0.0486052	14.7109	hyper	4	CpG_island	-
chr21:69420601-69420700	0.00278913	11.4135	hyper	9	CpG_island	Simple_repeat
chr21:69979401-69979500	0.038285	-12.7917	hypo	5	CpG_island	-
chr21:70090701-70090800	0.045774	23.9817	hyper	3	shore	-
chr21:70096901-70097000	0.027939	-11.3202	hypo	7	CpG_island	-
chr21:70511901-70512000	0.0155135	-41.2088	hypo	2	-	-
chr21:70590201-70590300	0.0200693	-24.3813	hypo	2	-	-
chr21:70887301-70887400	7.98086e-05	23.4033	hyper	4	-	Simple_repeat
chr21:70889001-70889100	0.00206092	13.9665	hyper	2	-	-
chr21:71074201-71074300	0.0121022	20.9274	hyper	5	CpG_island	-
chr21:71271601-71271700	0.000163579	-29.75	hypo	2	shore	-
chr21:71295701-71295800	0.00482144	-14.2526	hypo	6	CpG_island	-
chr21:71326901-71327000	0.0311684	15.3919	hyper	3	shore	-
chr21:71368501-71368600	0.0300889	13.9446	hyper	5	-	Simple_repeat
chr21:71399301-71399400	0.0193143	-13.0531	hypo	4	CpG_island	-
chr22:495801-495900	7.55145e-06	-11.1111	hypo	5	CpG_island	-
chr22:682101-682200	0.00524299	-10.4031	hypo	5	CpG_island	-
chr22:1937901-1938000	0.021025	22.5397	hyper	3	-	Low_complexity
chr22:2871101-2871200	0.0168225	39.6825	hyper	2	CpG_island	Satellite
chr22:12966201-12966300	0.000889884	-19.6374	hypo	2	shore	-
chr22:14815401-14815500	0.0214031	12.4209	hyper	2	-	LTR
chr22:15966201-15966300	0.00201279	13.2834	hyper	2	-	LINE
chr22:18464501-18464600	0.0400399	16	hyper	3	-	SINE
chr22:19188001-19188100	0.0124641	25.3754	hyper	2	-	SINE
chr22:28897201-28897300	0.0199554	-14.9244	hypo	7	-	-
chr22:29989101-29989200	0.0466501	14.8677	hyper	3	shore	-
chr22:44628201-44628300	0.0210776	15.4428	hyper	4	-	Satellite
chr22:50770701-50770800	0.0453533	14.9982	hyper	4	-	-
chr22:51100901-51101000	6.77357e-07	-42.284	hypo	2	-	-
chr22:51187601-51187700	0.0353252	10.8721	hyper	2	CpG_island	-
chr22:51816601-51816700	0.0499639	-23.0391	hypo	3	CpG_island	-
chr22:53198501-53198600	0.0453622	22.1887	hyper	2	CpG_island	-
chr22:54752201-54752300	0.0117195	10.6471	hyper	9	CpG_island	-
chr22:55674201-55674300	0.0489971	-16.1472	hypo	2	shore	-
chr22:55869201-55869300	0.00114	26.5604	hyper	2	-	LTR
chr22:56793301-56793400	0.0136466	-23.8235	hypo	2	CpG_island	-
chr22:56803001-56803100	0.0296808	14.0703	hyper	7	shore	SINE
chr22:57057501-57057600	5.8507e-05	-37.5156	hypo	2	-	-
chr22:58043701-58043800	0.000304617	-14.6516	hypo	9	CpG_island	-
chr22:58048601-58048700	0.0362709	17.9633	hyper	4	CpG_island	-
chr22:58373801-58373900	0.0200668	-11.7237	hypo	5	CpG_island	-
chr22:58751201-58751300	0.00233066	15.7072	hyper	6	shore	-
chr22:58841401-58841500	0.00642075	-20.9324	hypo	5	-	-
chr22:58867601-58867700	0.0307527	-16.3791	hypo	8	CpG_island	-
chr22:58899401-58899500	0.000199839	-24.2845	hypo	3	shore	-
chr22:59009101-59009200	0.0229111	11.9721	hyper	2	shore	-
chr22:59119101-59119200	0.0401585	-19.9074	hypo	3	-	-
chr22:59301501-59301600	0.0489274	-15.6062	hypo	4	shore	-
chr22:59443201-59443300	0.0234493	-10.4507	hypo	7	CpG_island	SINE
chr22:59457801-59457900	0.0087388	10.6366	hyper	5	CpG_island	SINE
chr22:59515101-59515200	0.0018355	-21.1874	hypo	3	CpG_island	-
chr22:59537701-59537800	0.04316	-14.309	hypo	4	-	-
chr22:59981001-59981100	0.0263254	19.3114	hyper	2	-	-
chr22:60103501-60103600	0.016607	-32.2807	hypo	5	shore	-
chr22:60150901-60151000	0.0336848	-11.4286	hypo	2	CpG_island	LINE
chr22:60840601-60840700	0.0313038	16.782	hyper	6	CpG_island	-
chr22:60847001-60847100	0.0190666	21.8937	hyper	4	shore	LINE
chr22:61291801-61291900	1.6091e-05	-26.551	hypo	8	CpG_island	-
chr23:3227501-3227600	0.0112121	27.1769	hyper	3	shore	-
chr23:6921901-6922000	5.1587e-06	-20.9432	hypo	4	CpG_island	-
chr23:7342601-7342700	0.0213344	23.1863	hyper	2	CpG_island	-
chr23:8105701-8105800	0.0326518	14.1734	hyper	3	-	-
chr23:8154901-8155000	0.000404758	-20.759	hypo	5	shore	-
chr23:15392001-15392100	0.00288993	-13.792	hypo	11	CpG_island	Simple_repeat
chr23:15424401-15424500	0.0291341	19.8905	hyper	2	-	-
chr23:15593001-15593100	0.0131419	-13.9359	hypo	3	CpG_island	-
chr23:17619801-17619900	2.0999e-08	-47.6287	hypo	2	-	-
chr23:18976101-18976200	0.035722	11.9048	hyper	3	-	-
chr23:19992201-19992300	0.0165797	15.5334	hyper	4	-	Satellite
chr23:19996301-19996400	0.0379258	-18.8429	hypo	3	-	Satellite
chr23:19999201-19999300	0.000209841	-20.9582	hypo	3	-	Satellite
chr23:27145501-27145600	0.010521	16.2222	hyper	4	-	-
chr23:27770201-27770300	0.0407085	-13.5082	hypo	5	CpG_island	-
chr23:39239901-39240000	0.0139148	14.0229	hyper	5	CpG_island	-
chr23:40434701-40434800	0.0294079	15.5362	hyper	5	CpG_island	-
chr23:42600501-42600600	0.0270132	-33.1332	hypo	2	-	-
chr23:44095601-44095700	0.0229111	-36.9624	hypo	2	-	LINE
chr23:45485701-45485800	0.0041355	-21.1056	hypo	2	CpG_island	-
chr23:47495901-47496000	0.0327966	28.4628	hyper	2	-	-
chr23:47874101-47874200	0.0423139	11.38	hyper	3	shore	-
chr23:48208001-48208100	1.05843e-05	25.4076	hyper	5	CpG_island	-
chr23:49326201-49326300	0.0275448	-14.2105	hypo	5	shore	-
chr23:49921601-49921700	0.0466501	11.785	hyper	3	CpG_island	-
chr23:50306301-50306400	0.00590969	-13.97	hypo	9	CpG_island	-
chr23:50698701-50698800	0.0275633	-24.9263	hypo	4	-	-
chr23:50938501-50938600	0.0149327	12.8663	hyper	4	-	-
chr23:50966801-50966900	0.0218116	-18.6759	hypo	6	-	-
chr23:51088701-51088800	0.0495067	-23.4298	hypo	3	shore	-
chr23:51153801-51153900	0.03366	-13.8889	hypo	4	shore	-
chr23:51372301-51372400	0.00193847	19.94	hyper	3	shore	-
chr23:51457101-51457200	0.0349304	10.4628	hyper	11	CpG_island	-
chr23:51536701-51536800	0.00870131	-22.6198	hypo	3	shore	-
chr23:51622501-51622600	0.0476192	11.6056	hyper	5	-	-
chr23:51772901-51773000	0.000883791	-12.79	hypo	5	shore	-
chr24:1110701-1110800	0.00886925	-13.876	hypo	3	-	LINE
chr24:1296801-1296900	0.0473277	22.8571	hyper	3	shore	-
chr24:1302501-1302600	1.06782e-14	-40.1042	hypo	4	CpG_island	-
chr24:1320801-1320900	0.0286798	31.1594	hyper	3	shore	-
chr24:1470801-1470900	0.0495148	-28.4457	hypo	2	-	LINE
chr24:2179001-2179100	0.000494544	-43.2099	hypo	3	-	LINE
chr24:2620301-2620400	0.00138457	-18.3118	hypo	8	-	-
chr24:3793801-3793900	0.000247792	-21.4891	hypo	2	CpG_island	-
chr24:4318001-4318100	8.1386e-16	-30.757	hypo	12	CpG_island	-
chr24:7199601-7199700	0.0367048	-10.4874	hypo	2	CpG_island	-
chr24:7692301-7692400	0.0357036	11.5296	hyper	9	shore	-
chr24:20124601-20124700	0.00324511	-30.6134	hypo	3	-	-
chr24:34902001-34902100	0.0144432	18.9815	hyper	3	CpG_island	Simple_repeat
chr24:37577001-37577100	0.0222986	-19.1796	hypo	3	-	-
chr24:43941901-43942000	1.98853e-06	15.007	hyper	10	CpG_island	-
chr24:46063401-46063500	0.0379088	16.8214	hyper	3	-	LINE
chr24:46643001-46643100	0.04682	21.1149	hyper	3	shore	-
chr24:49194201-49194300	7.75262e-05	-19.7413	hypo	6	-	-
chr24:50939401-50939500	4.87246e-06	10.4314	hyper	11	CpG_island	-
chr24:51070801-51070900	0.000192116	23.0266	hyper	4	CpG_island	-
chr24:59333601-59333700	0.00928944	-17.8571	hypo	2	-	SINE
chr24:60354001-60354100	0.0275652	31.2788	hyper	2	CpG_island	-
chr24:60867001-60867100	0.0495285	11.8056	hyper	3	CpG_island	-
chr24:62048601-62048700	0.0301327	-11.7216	hypo	3	CpG_island	-
chr25:486401-486500	0.0154766	13.8121	hyper	3	-	-
chr25:654701-654800	0.0107881	-17.037	hypo	4	CpG_island	-
chr25:937301-937400	0.0421715	-22.5071	hypo	3	CpG_island	-
chr25:982201-982300	0.00111804	-24.0282	hypo	4	CpG_island	-
chr25:1031801-1031900	0.0281562	-25.9838	hypo	2	shore	LINE
chr25:1082701-1082800	0.0414736	-25.9184	hypo	3	shore	-
chr25:1177901-1178000	6.00705e-05	-22.9556	hypo	4	shore	-
chr25:1390501-1390600	0.0354319	-10.0751	hypo	5	CpG_island	-
chr25:1977301-1977400	0.0307482	-11.787	hypo	6	CpG_island	Simple_repeat
chr25:1998301-1998400	0.0228906	21.748	hyper	2	shore	-
chr25:2125301-2125400	0.014272	-10.1064	hypo	2	CpG_island	-
chr25:2397501-2397600	0.0236408	-15.6566	hypo	3	-	-
chr25:2964601-2964700	0.0178704	-28.3824	hypo	2	CpG_island	-
chr25:9387901-9388000	0.0488464	-20.2496	hypo	3	-	-
chr25:10865201-10865300	0.0294079	15.0377	hyper	2	shore	LTR
chr25:14503001-14503100	0.019719	-13.4509	hypo	5	CpG_island	-
chr25:14919001-14919100	0.034643	13.0972	hyper	2	-	LTR
chr25:17406001-17406100	1.94646e-05	35.5249	hyper	2	-	-
chr25:20685701-20685800	2.5804e-06	20.1486	hyper	7	CpG_island	-
chr25:22923601-22923700	0.0272222	29.5	hyper	2	-	-
chr25:25233501-25233600	0.00226033	-27.5939	hypo	3	shore	-
chr25:26847701-26847800	2.91798e-07	11.9149	hyper	5	CpG_island	-
chr25:27196101-27196200	0.00520217	-14.2118	hypo	6	CpG_island	Low_complexity
chr25:27444201-27444300	0.000498953	-28.2213	hypo	3	-	-
chr25:28462101-28462200	3.36858e-26	45.2703	hyper	4	CpG_island	Simple_repeat
chr25:29421201-29421300	0.0238279	21.3415	hyper	2	-	SINE
chr25:30137501-30137600	0.00181083	-24.5817	hypo	4	shore	LINE
chr25:30277901-30278000	0.0484023	-37.3737	hypo	2	CpG_island	Satellite
chr25:32362101-32362200	3.88567e-05	12.4888	hyper	6	CpG_island	-
chr25:32469601-32469700	0.0346071	-10.7518	hypo	8	CpG_island	-
chr25:32471601-32471700	0.00559455	-12.0908	hypo	7	CpG_island	-
chr25:33930201-33930300	0.0188236	26.0585	hyper	2	CpG_island	-
chr25:34732301-34732400	0.00559455	21.5119	hyper	5	shore	LINE
chr25:35192701-35192800	0.0120708	12.815	hyper	6	CpG_island	-
chr25:35203901-35204000	5.7817e-05	-37.5	hypo	4	CpG_island	-
chr25:35721401-35721500	0.0479107	-11.9881	hypo	2	-	-
chr25:35792601-35792700	0.00827437	23.8535	hyper	3	shore	Simple_repeat
chr25:36326901-36327000	0.00652801	18.1022	hyper	5	CpG_island	-
chr25:36478701-36478800	0.00101192	12.7817	hyper	5	CpG_island	-
chr25:36728401-36728500	0.049596	-10.1621	hypo	5	CpG_island	-
chr25:39323701-39323800	0.00285953	20.3704	hyper	2	shore	-
chr25:39454401-39454500	0.000686852	-15.1334	hypo	7	CpG_island	-
chr25:39692901-39693000	0.035722	-17.6737	hypo	5	CpG_island	-
chr25:39782801-39782900	0.000849093	36.7557	hyper	3	shore	-
chr25:39800801-39800900	1.52333e-06	28.5714	hyper	2	shore	-
chr25:39996501-39996600	0.0214031	10.1852	hyper	2	shore	Simple_repeat
chr25:40033401-40033500	0.0115519	16.0366	hyper	2	shore	-
chr25:40739901-40740000	0.0127244	12.1272	hyper	6	-	-
chr25:40859101-40859200	0.000110566	13.4062	hyper	9	-	-
chr25:41605601-41605700	0.0170362	-17.4632	hypo	4	CpG_island	-
chr25:41902201-41902300	0.047077	17.6703	hyper	3	shore	-
chr25:41951401-41951500	0.0301327	14.19	hyper	2	shore	-
chr25:41957601-41957700	0.00602764	-21.4172	hypo	5	shore	-
chr25:42133701-42133800	0.0107326	24.8027	hyper	6	CpG_island	-
chr25:42253801-42253900	0.0414245	12.8307	hyper	2	shore	-
chr25:42335401-42335500	0.00857182	-21.5654	hypo	3	shore	SINE
chr25:42357401-42357500	1.95505e-12	-25.871	hypo	3	-	-
chr25:42537501-42537600	0.0483672	-14.3278	hypo	3	CpG_island	-
chr26:7036401-7036500	0.00683154	-31.2784	hypo	2	CpG_island	-
chr26:14268901-14269000	0.0226946	-10.4504	hypo	10	CpG_island	-
chr26:14449401-14449500	0.00966079	-40.3959	hypo	2	CpG_island	-
chr26:21995201-21995300	0.0400399	16.1058	hyper	2	-	SINE
chr26:24463301-24463400	0.0157099	-24.9739	hypo	3	CpG_island	-
chr26:25718401-25718500	0.0319999	-11.73	hypo	8	CpG_island	-
chr26:25785201-25785300	0.0111596	-22.6318	hypo	3	shore	-
chr26:25812801-25812900	1.26119e-11	-26.514	hypo	10	CpG_island	Simple_repeat
chr26:25950901-25951000	0.0306243	-29.6923	hypo	2	CpG_island	-
chr26:25987901-25988000	0.035308	17.136	hyper	5	CpG_island	-
chr26:34341301-34341400	0.0398119	-10.2567	hypo	3	CpG_island	-
chr26:38153201-38153300	0.00686037	-11.5444	hypo	7	shore	-
chr26:38336101-38336200	0.0235287	21.3636	hyper	2	shore	-
chr26:42349901-42350000	0.00293296	10.6315	hyper	5	CpG_island	-
chr26:43634701-43634800	0.0306243	-25.5543	hypo	2	-	-
chr26:44298801-44298900	0.000388079	-43.5897	hypo	2	-	-
chr26:44550201-44550300	0.0131419	15.873	hyper	2	-	-
chr26:44897401-44897500	0.0239758	18.7257	hyper	3	shore	-
chr26:49206501-49206600	0.0315638	13.3759	hyper	3	CpG_island	-
chr26:49537001-49537100	0.0298153	-12.5507	hypo	8	CpG_island	-
chr26:49573901-49574000	0.0131419	-12.8331	hypo	3	shore	-
chr26:49576301-49576400	0.0363707	12.7098	hyper	4	-	-
chr26:50200101-50200200	0.0200693	21.131	hyper	2	-	-
chr26:50857401-50857500	0.0438178	11.0066	hyper	7	CpG_island	-
chr26:50857601-50857700	0.00221458	-11.4703	hypo	9	CpG_island	-
chr26:50918701-50918800	0.0396705	12.7924	hyper	3	shore	-
chr26:50926201-50926300	4.41634e-25	-33.3275	hypo	4	shore	-
chr26:51071101-51071200	0.00255861	17.5858	hyper	4	CpG_island	-
chr26:51265601-51265700	0.015447	15.0767	hyper	7	-	-
chr26:51552301-51552400	0.00944572	-27.9977	hypo	3	CpG_island	-
chr27:417301-417400	0.0276593	-32.5911	hypo	2	shore	-
chr27:13589901-13590000	0.0192185	14.6805	hyper	4	CpG_island	-
chr27:13590001-13590100	6.67257e-06	-24.3431	hypo	7	CpG_island	-
chr27:25083901-25084000	0.0076565	23.6928	hyper	4	-	-
chr27:25158801-25158900	0.0100176	14.4838	hyper	5	CpG_island	Satellite
chr27:32544701-32544800	0.0357881	-24.9428	hypo	2	-	-
chr27:33780501-33780600	0.0255778	27.4306	hyper	4	CpG_island	-
chr27:35770201-35770300	0.00959384	38.0495	hyper	2	-	SINE
chr27:36254901-36255000	0.00948512	-23.8221	hypo	2	CpG_island	-
chr27:36305801-36305900	0.0405851	17.1552	hyper	3	-	-
chr27:36308001-36308100	0.0443102	-20.3704	hypo	2	-	SINE
chr27:36960101-36960200	2.91798e-07	-16.7631	hypo	11	CpG_island	Simple_repeat
chr27:36960201-36960300	0.0424346	-16.9231	hypo	3	CpG_island	-
chr27:36960301-36960400	0.00779286	28.2222	hyper	3	CpG_island	-
chr27:38467101-38467200	0.0172798	-19.0821	hypo	3	-	-
chr27:40110201-40110300	0.0107881	-11.8664	hypo	7	CpG_island	-
chr27:40182901-40183000	0.00176566	27.6786	hyper	2	CpG_island	LTR
chr27:41739801-41739900	0.0209575	10.5769	hyper	3	-	SINE
chr27:42622901-42623000	9.00756e-05	13.1973	hyper	7	-	-
chr27:44045501-44045600	2.41084e-08	-27.4194	hypo	3	CpG_island	-
chr27:44127301-44127400	0.000110504	-25.5439	hypo	2	-	-
chr28:2432001-2432100	0.00133777	15.0728	hyper	3	CpG_island	-
chr28:2432201-2432300	0.0328199	22.0974	hyper	8	CpG_island	-
chr28:4524301-4524400	0.0443178	18.0435	hyper	3	shore	LINE
chr28:11351801-11351900	0.0433537	12.8529	hyper	8	CpG_island	Satellite
chr28:11360001-11360100	1.39228e-09	20.6632	hyper	4	CpG_island	Satellite
chr28:11362301-11362400	1.09461e-06	-14.1059	hypo	8	CpG_island	Satellite
chr28:14905201-14905300	0.0260239	-12.3512	hypo	3	CpG_island	-
chr28:26918201-26918300	0.0191855	16.7593	hyper	5	CpG_island	-
chr28:27073801-27073900	0.0210709	23.3181	hyper	2	-	-
chr28:28018201-28018300	0.00218475	-18.0507	hypo	4	-	-
chr28:41979301-41979400	0.024731	-10.1038	hypo	9	CpG_island	Simple_repeat
chr28:43515001-43515100	0.0400399	-25.4124	hypo	2	-	-
chr28:46269301-46269400	0.0403127	-10.0047	hypo	2	shore	-
chr29:679501-679600	0.0027321	-12.5141	hypo	7	CpG_island	-
chr29:2315201-2315300	0.0400399	14.7712	hyper	3	-	SINE
chr29:5649801-5649900	0.00232173	-10.7127	hypo	7	CpG_island	-
chr29:19407601-19407700	0.0279161	16.1526	hyper	4	-	Satellite
chr29:24374001-24374100	0.0374916	14.8466	hyper	4	-	-
chr29:26245101-26245200	0.00727462	-17.48	hypo	4	CpG_island	-
chr29:26281601-26281700	0.034643	-30.9568	hypo	2	-	rR-
chr29:28431101-28431200	0.0200295	22.0491	hyper	2	-	SINE
chr29:28897201-28897300	0.020359	-17.4603	hypo	3	-	-
chr29:30114501-30114600	0.000316722	10.594	hyper	16	shore	-
chr29:33713901-33714000	0.0301282	-18.9283	hypo	5	-	-
chr29:33892801-33892900	0.000145191	-30.8885	hypo	2	-	-
chr29:40504801-40504900	0.0295944	10.1517	hyper	4	CpG_island	-
chr29:40828601-40828700	0.0344337	-21.9231	hypo	2	-	-
chr29:40856301-40856400	0.014975	23.5735	hyper	3	CpG_island	Simple_repeat
chr29:41455601-41455700	0.0453622	18.4848	hyper	7	CpG_island	-
chr29:42909001-42909100	0.0214031	18.0946	hyper	5	-	-
chr29:44382101-44382200	0.0025739	-13.5417	hypo	3	CpG_island	Simple_repeat
chr29:44382201-44382300	0.00911768	-17.6471	hypo	2	CpG_island	-
chr29:45509601-45509700	7.59305e-05	-30.5168	hypo	2	shore	-
chr29:46188801-46188900	0.0107326	-31.9444	hypo	2	CpG_island	-
chr29:46461801-46461900	0.0430057	-12.5994	hypo	5	-	-
chr29:47041301-47041400	0.00441918	-16.4983	hypo	3	shore	-
chr29:47043501-47043600	8.97538e-10	-43.094	hypo	2	CpG_island	-
chr29:47078101-47078200	0.0282238	16.9414	hyper	7	CpG_island	-
chr29:48132901-48133000	0.0022578	11.3445	hyper	5	CpG_island	-
chr29:48272501-48272600	0.0155872	15.4749	hyper	2	-	-
chr29:48380501-48380600	0.0479107	-10.0514	hypo	5	shore	-
chr29:48380801-48380900	0.0405526	16.0147	hyper	3	shore	-
chr29:48400501-48400600	0.0387084	-28.5004	hypo	2	shore	-
chr29:49024301-49024400	0.0131419	13.6973	hyper	4	CpG_island	-
chr29:49352701-49352800	0.00397457	-10.233	hypo	8	shore	-
chr29:49453001-49453100	0.0463051	-14.2535	hypo	6	CpG_island	Simple_repeat
chr29:49473101-49473200	0.00244068	-13.5925	hypo	6	shore	-
chr29:49685601-49685700	0.000264719	15.9392	hyper	5	CpG_island	Low_complexity
chr29:49731801-49731900	0.0197531	-12.8575	hypo	6	-	-
chr29:50026901-50027000	0.0291064	14.9003	hyper	3	shore	-
chr29:50151501-50151600	0.0192186	14.0501	hyper	6	CpG_island	-
chr29:50155901-50156000	0.0262492	-28.5846	hypo	2	-	-
chr29:50209201-50209300	1.30724e-05	-25.2655	hypo	3	shore	-
chr29:50219301-50219400	0.0381525	26.222	hyper	2	shore	Simple_repeat
chr29:50294601-50294700	0.0412608	20.6343	hyper	3	shore	-
chr29:50354101-50354200	0.00144658	-14.4088	hypo	3	CpG_island	-
chr29:50579001-50579100	0.000216272	-23.5294	hypo	2	CpG_island	-
chr29:50857101-50857200	0.00185827	19.3914	hyper	5	shore	-
chr29:50922301-50922400	0.0425973	-15.9849	hypo	4	CpG_island	-
chr29:51098401-51098500	0.0395224	18.8669	hyper	4	CpG_island	-
chrX:2172901-2173000	1.70498e-07	23.8901	hyper	6	CpG_island	-
chrX:2173101-2173200	0.0121698	-12.3313	hypo	11	CpG_island	-
chrX:2556001-2556100	0.034643	-18.5989	hypo	4	CpG_island	-
chrX:3237101-3237200	0.00778424	19.4631	hyper	12	CpG_island	-
chrX:3401001-3401100	0.0338046	10.8861	hyper	6	CpG_island	-
chrX:3507901-3508000	0.00482144	21.4559	hyper	10	CpG_island	-
chrX:3831901-3832000	0.0274628	-16.0714	hypo	2	-	-
chrX:3892001-3892100	0.0436374	-19.1332	hypo	2	CpG_island	-
chrX:3968601-3968700	0.0147226	-14.5997	hypo	5	CpG_island	Simple_repeat
chrX:4061701-4061800	0.00255433	22.2396	hyper	4	shore	LINE
chrX:4061801-4061900	0.00358096	22.3333	hyper	3	CpG_island	-
chrX:4147501-4147600	0.0378198	25.7051	hyper	2	CpG_island	-
chrX:4652601-4652700	0.00578873	19.7339	hyper	4	-	LTR
chrX:7890301-7890400	0.0475294	-14.916	hypo	7	CpG_island	-
chrX:7890801-7890900	0.000711161	-14.7614	hypo	6	CpG_island	-
chrX:9194201-9194300	0.0424079	-22.7879	hypo	4	CpG_island	-
chrX:13565001-13565100	0.00384876	-14.4619	hypo	8	CpG_island	Low_complexity
chrX:13588601-13588700	0.00954579	19.8268	hyper	3	CpG_island	-
chrX:13734301-13734400	0.0191101	-28.4943	hypo	3	CpG_island	-
chrX:13830001-13830100	4.00397e-05	22.1231	hyper	4	CpG_island	Simple_repeat
chrX:13849101-13849200	0.0191855	17.2547	hyper	4	CpG_island	-
chrX:14089701-14089800	0.0433087	-33.3791	hypo	3	CpG_island	Satellite
chrX:14991901-14992000	0.032955	20.3861	hyper	2	shore	-
chrX:15987001-15987100	0.00600808	20.6349	hyper	6	shore	-
chrX:16782301-16782400	0.00332842	-23.75	hypo	4	CpG_island	-
chrX:17195101-17195200	0.0175154	-15.6122	hypo	8	CpG_island	-
chrX:19860101-19860200	0.0399737	-20.7451	hypo	5	shore	-
chrX:20377701-20377800	0.0161329	24.2297	hyper	4	CpG_island	Simple_repeat
chrX:20488101-20488200	0.0366205	13.9454	hyper	3	-	-
chrX:20581301-20581400	0.000900746	-16.7998	hypo	3	CpG_island	Simple_repeat
chrX:20581401-20581500	0.0368946	-11.0935	hypo	6	CpG_island	Simple_repeat
chrX:20822001-20822100	0.0405257	25.1452	hyper	2	-	-
chrX:21020601-21020700	0.0473277	-19.3407	hypo	5	CpG_island	-
chrX:23193001-23193100	0.0128094	-19.4111	hypo	4	shore	-
chrX:23397901-23398000	0.0154766	-27.2436	hypo	3	shore	-
chrX:24051701-24051800	0.000187106	-16.7962	hypo	4	CpG_island	-
chrX:24109001-24109100	0.000487046	-15.1325	hypo	6	CpG_island	-
chrX:24110401-24110500	0.000118342	26.2936	hyper	7	CpG_island	-
chrX:24437201-24437300	0.0215376	-13.4546	hypo	7	shore	LINE
chrX:24437701-24437800	0.0327436	12.0813	hyper	5	CpG_island	-
chrX:28507001-28507100	0.0160277	10.8545	hyper	8	CpG_island	LINE
chrX:28714101-28714200	0.0495148	-19.7538	hypo	3	CpG_island	Low_complexity
chrX:29882401-29882500	0.000700703	16.3769	hyper	8	CpG_island	-
chrX:31423001-31423100	0.012238	10.2866	hyper	9	CpG_island	Simple_repeat
chrX:31424701-31424800	0.0284453	-13.4793	hypo	6	CpG_island	-
chrX:33286801-33286900	0.0245824	-28.3525	hypo	4	CpG_island	-
chrX:33287501-33287600	0.000345932	-36.8147	hypo	4	CpG_island	Simple_repeat
chrX:33460701-33460800	0.0353905	17.7489	hyper	6	CpG_island	-
chrX:33740301-33740400	0.0342797	21.0448	hyper	5	CpG_island	-
chrX:34401501-34401600	0.0121022	33.7809	hyper	5	shore	-
chrX:35387101-35387200	0.0473865	-12.0286	hypo	7	CpG_island	-
chrX:38558501-38558600	6.94879e-05	-11.4935	hypo	15	CpG_island	-
chrX:38788601-38788700	0.0201582	-15.3835	hypo	6	CpG_island	-
chrX:38788901-38789000	0.0180337	19.4549	hyper	6	shore	-
chrX:39003801-39003900	0.00127722	-16.702	hypo	7	CpG_island	Simple_repeat
chrX:39631201-39631300	0.0301804	12.0723	hyper	6	-	-
chrX:39736701-39736800	0.0205288	-21.814	hypo	4	CpG_island	-
chrX:39868801-39868900	0.00907836	20.666	hyper	8	CpG_island	-
chrX:40014801-40014900	0.0327436	-24.8276	hypo	3	CpG_island	-
chrX:40133301-40133400	0.00610715	-21.8501	hypo	4	CpG_island	-
chrX:40133401-40133500	0.00128924	-13.3989	hypo	11	CpG_island	-
chrX:40133701-40133800	0.0198747	-11.928	hypo	8	CpG_island	Simple_repeat
chrX:40328101-40328200	0.034931	20.618	hyper	3	-	-
chrX:40364901-40365000	0.0113145	31.1226	hyper	3	shore	-
chrX:40379001-40379100	0.0125519	20.0758	hyper	8	CpG_island	Simple_repeat
chrX:40430601-40430700	0.0364254	12.7071	hyper	10	CpG_island	-
chrX:40438301-40438400	0.00195643	23.5465	hyper	8	shore	SINE
chrX:40438701-40438800	0.0498746	14.8675	hyper	5	CpG_island	-
chrX:40465001-40465100	0.0463225	16.9591	hyper	5	CpG_island	-
chrX:42517201-42517300	0.00557491	19.0911	hyper	5	CpG_island	-
chrX:54833501-54833600	0.0468803	13.4479	hyper	7	CpG_island	-
chrX:55906201-55906300	0.00366549	15.2229	hyper	8	CpG_island	-
chrX:56905701-56905800	0.011723	12.2986	hyper	6	CpG_island	-
chrX:57121101-57121200	0.0365898	-14.4073	hypo	4	CpG_island	-
chrX:57186201-57186300	0.0450182	-14.4241	hypo	5	CpG_island	-
chrX:57583801-57583900	1.58028e-07	-13.499	hypo	13	CpG_island	-
chrX:57663101-57663200	0.0189841	-19.5819	hypo	5	CpG_island	-
chrX:59707801-59707900	0.0291084	-24.9341	hypo	2	CpG_island	-
chrX:59707901-59708000	0.00127529	-26.7496	hypo	2	CpG_island	-
chrX:59992801-59992900	8.51603e-07	-33.674	hypo	4	CpG_island	Low_complexity
chrX:60057801-60057900	0.000678758	-26.4486	hypo	11	CpG_island	-
chrX:60258501-60258600	0.000555705	31.7152	hyper	3	CpG_island	-
chrX:62881801-62881900	0.0143118	-12.3319	hypo	10	CpG_island	-
chrX:79269601-79269700	0.0463224	21.6506	hyper	5	CpG_island	-
chrX:79269901-79270000	0.0423139	-12.3726	hypo	6	CpG_island	-
chrX:80580201-80580300	0.00326746	20.0422	hyper	3	shore	-
chrX:80969801-80969900	0.0363998	-17.8368	hypo	5	CpG_island	-
chrX:83496101-83496200	0.000700703	-25.8752	hypo	4	CpG_island	-
chrX:85291601-85291700	0.025035	20.6139	hyper	5	CpG_island	-
chrX:85635401-85635500	0.0286857	-15.7948	hypo	5	shore	-
chrX:86190001-86190100	0.00590969	-12.7843	hypo	10	CpG_island	-
chrX:86473601-86473700	0.0283408	14.5342	hyper	3	-	-
chrX:89988301-89988400	0.0155135	-19.2308	hypo	2	shore	-
chrX:90361101-90361200	0.0221172	-13.2114	hypo	6	CpG_island	-
chrX:90562801-90562900	0.00775781	-15.9629	hypo	7	CpG_island	-
chrX:91073701-91073800	0.0258017	20	hyper	5	CpG_island	-
chrX:91074001-91074100	0.00195643	-27.6961	hypo	5	CpG_island	-
chrX:92023101-92023200	0.0179726	16.2614	hyper	6	CpG_island	-
chrX:92105601-92105700	0.00403828	33.033	hyper	6	CpG_island	-
chrX:92305201-92305300	0.0156326	-19.0637	hypo	4	shore	-
chrX:92307001-92307100	1.62299e-05	20.8248	hyper	6	shore	-
chrX:92807701-92807800	0.00138248	-16.6264	hypo	6	shore	-
chrX:94141601-94141700	0.0103677	13.0083	hyper	10	CpG_island	-
chrX:95957401-95957500	0.01412	10.2645	hyper	9	CpG_island	-
chrX:100162101-100162200	0.00121737	13.7652	hyper	13	CpG_island	-
chrX:101508801-101508900	0.00872275	-20.3004	hypo	6	CpG_island	-
chrX:102590301-102590400	0.00931782	13.6364	hyper	6	CpG_island	-
chrX:105462301-105462400	0.00681145	-20.0008	hypo	6	CpG_island	-
chrX:105463201-105463300	0.0249786	-14.9881	hypo	4	CpG_island	-
chrX:108369701-108369800	0.0121116	15.4712	hyper	3	shore	-
chrX:108370101-108370200	0.00771501	-13.1694	hypo	8	CpG_island	-
chrX:108810301-108810400	0.00149336	15.7955	hyper	8	CpG_island	-
chrX:108896101-108896200	4.14668e-05	11.0402	hyper	7	CpG_island	-
chrX:109080401-109080500	0.0186892	-27.5397	hypo	2	-	-
chrX:110532001-110532100	1.48421e-05	19.3338	hyper	7	CpG_island	Simple_repeat
chrX:111325401-111325500	5.79601e-07	16.9133	hyper	10	CpG_island	-
chrX:125349701-125349800	0.0400399	-15.5796	hypo	4	CpG_island	-
chrX:126864101-126864200	0.0183332	19.5734	hyper	3	CpG_island	-
chrX:128713801-128713900	0.0236408	12.4917	hyper	6	CpG_island	-
chrX:128884201-128884300	0.0219603	-20.5816	hypo	2	CpG_island	-
chrX:129762701-129762800	0.0380603	23.6842	hyper	3	CpG_island	-
chrX:130307501-130307600	0.000648871	22.9748	hyper	4	CpG_island	-
chrX:130325901-130326000	0.0159127	14.0627	hyper	9	CpG_island	-
chrX:131587601-131587700	0.000218925	13.639	hyper	14	CpG_island	-
chrX:132324001-132324100	0.0199554	-11.8134	hypo	9	CpG_island	-
chrX:133337801-133337900	0.0210871	-12.3809	hypo	9	shore	Simple_repeat
chrX:133339701-133339800	0.00342846	-17.4122	hypo	4	CpG_island	-
chrX:133340101-133340200	0.0380398	10.1113	hyper	9	CpG_island	-
chrX:133909201-133909300	0.0296808	12.3533	hyper	8	CpG_island	Simple_repeat
chrX:136757801-136757900	0.00552305	20.0345	hyper	4	CpG_island	-
chrX:136987601-136987700	1.26119e-11	30.4267	hyper	8	CpG_island	-
chrX:137693501-137693600	0.00117873	14.0497	hyper	5	CpG_island	-
chrX:138716301-138716400	0.00324511	13.1874	hyper	2	-	SINE
chrX:140424401-140424500	0.0341026	10.1836	hyper	6	CpG_island	-
chrX:142412801-142412900	0.000631409	-13.2954	hypo	10	CpG_island	-
chrX:142826301-142826400	0.0313791	11.643	hyper	7	-	-
chrX:144052601-144052700	0.0245824	-13.2612	hypo	2	-	SINE
chrX:144090801-144090900	0.000112814	-13.5417	hypo	11	CpG_island	-
chrX:144091201-144091300	0.047123	14.2092	hyper	7	CpG_island	-
chrX:145075201-145075300	0.0372762	33.3696	hyper	2	-	LINE
chrX:146209501-146209600	0.0188981	13.6156	hyper	2	-	-
chrX:146620601-146620700	0.000644991	-28.1319	hypo	3	-	-

## Sheet: Table S4
Table S4. Genomic distribution of DMRs in LPS treated bEECs and annotated genes in the vicinity
DMR location	qvalue	Meth diff. %	meth status	Region*	Overlap ENSEMBL ID	Overlap Gene Symbol	CpG_island	Distance to TSS
chr1:2832201-2832300	0.0405851	18.0826	hyper	Exon	ENSBTAG00000020762	HUNK	-	87229
chr1:95185501-95185600	0.00844753	-15.4027	hypo	Intron	ENSBTAG00000031802	SPATA16	-	220403
chr1:131862901-131863000	0.00332842	-12.3629	hypo	Intron	ENSBTAG00000012850	NME9	-	8615
chr1:138513501-138513600	4.70837e-06	-27.6923	hypo	Intron	ENSBTAG00000012798	KCNH8	-	58297
chr2:9870101-9870200	5.01083e-06	48.0159	hyper	Exon	ENSBTAG00000021762	ZC3H15	CpG_island	150
chr2:18953301-18953400	0.0131419	18.1622	hyper	Intron	ENSBTAG00000016396	PDE11A	-	129763
chr2:19051601-19051700	0.000932656	24.7222	hyper	Intron	ENSBTAG00000016396	PDE11A	-	228063
chr2:25774201-25774300	0.0365265	13.0233	hyper	Exon	ENSBTAG00000003207	SP5	CpG_island	1991
chr2:71407601-71407700	8.10471e-10	-40.983	hypo	Exon	ENSBTAG00000007111	STEAP3	shore	26871
chr2:98049001-98049100	0.0353988	16.3306	hyper	Intron	ENSBTAG00000015415	UNC80	-	24468
chr2:107647201-107647300	0.0041355	-10.1866	hypo	Exon	ENSBTAG00000020191	FEV	CpG_island	3248
chr2:107726701-107726800	0.0379551	-11.8992	hypo	Intron	ENSBTAG00000008452	IHH	CpG_island	2239
chr2:108138901-108139000	0.0101908	13.9135	hyper	Exon	ENSBTAG00000046176	SPEG	CpG_island	49673
chr2:108175601-108175700	0.0285876	25.208	hyper	Intron	ENSBTAG00000020537	ASIC4	shore	7252
chr2:108225101-108225200	1.02554e-15	34.0183	hyper	Exon	ENSBTAG00000040338	OBSL1	CpG_island	740
chr2:120227901-120228000	8.05052e-07	11.2189	hyper	Exon	ENSBTAG00000002549	PTMA	CpG_island	81
chr2:120228001-120228100	1.27978e-06	13.9567	hyper	Exon	ENSBTAG00000002549	PTMA	CpG_island	181
chr2:121236301-121236400	0.0118079	-15.0915	hypo	Exon	ENSBTAG00000044093	A3GALT2	CpG_island	3639
chr2:121262801-121262900	0.0109639	-15.2813	hypo	Exon	ENSBTAG00000012629	ZNF362	CpG_island	5859
chr2:124822601-124822700	0.0186304	14.7313	hyper	Exon	ENSBTAG00000012848	PTPRU	-	84296
chr2:126509401-126509500	0.00471858	-13.2188	hypo	Exon	ENSBTAG00000010254	MAP3K6	-	3486
chr2:127310401-127310500	2.67803e-08	16.9907	hyper	Exon	ENSBTAG00000040497		CpG_island	592
chr2:127386201-127386300	0.00145817	-13.3656	hypo	Exon	ENSBTAG00000005629	AIM1L	CpG_island	16284
chr2:128650801-128650900	0.0213815	-16.6667	hypo	Intron	ENSBTAG00000019800	RUNX3	shore	21226
chr2:130535401-130535500	0.0417758	12.1937	hyper	Intron	ENSBTAG00000045902	EPHB2	-	18658
chr2:130847001-130847100	0.02452	13.7436	hyper	Intron	ENSBTAG00000020102	EPHA8	-	11979
chr2:131568701-131568800	0.0268921	-19.1503	hypo	Exon	ENSBTAG00000017122	HSPG2	shore	51222
chr2:132896401-132896500	0.00404994	24.6528	hyper	Intron	ENSBTAG00000013511	VWA5B1	shore	33418
chr2:133901201-133901300	0.0016621	-21.5686	hypo	Intron	ENSBTAG00000004554	CAPZB	shore	111816
chr2:133921701-133921800	0.00850386	-10.5376	hypo	Exon	ENSBTAG00000004554	CAPZB	-	132316
chr2:134173501-134173600	0.0041355	-14.7059	hypo	Exon	ENSBTAG00000015240	UBR4	CpG_island	134561
chr2:135585701-135585800	0.0349689	11.8924	hyper	Exon	ENSBTAG00000000684	ARHGEF10L	shore	86391
chr2:136233101-136233200	0.0467337	-21.9475	hypo	Exon	ENSBTAG00000003822	CROCC	CpG_island	6881
chr2:136443701-136443800	0.0335877	-17.7619	hypo	Exon	ENSBTAG00000008510	FBXO42	CpG_island	81546
chr3:15497301-15497400	0.0218116	-25.4074	hypo	Intron	ENSBTAG00000010622	TRIM46	shore	917
chr3:21473001-21473100	0.0145769	20.4276	hyper	Exon	ENSBTAG00000021823	HFE2	CpG_island	2380
chr3:21860101-21860200	0.0128139	18.6296	hyper	Exon	ENSBTAG00000021833	GJA8	shore	457
chr3:22584901-22585000	0.0131419	-17.9512	hypo	Intron	ENSBTAG00000010841	FMO5	CpG_island	13079
chr3:30762201-30762300	0.0218116	-30.7971	hypo	Intron	ENSBTAG00000006081	PPM1J	shore	1068
chr3:81708501-81708600	0.0155135	13.2075	hyper	Intron	ENSBTAG00000012312	ROR1	-	4477
chr3:91541001-91541100	0.00161602	-33.2948	hypo	Exon	ENSBTAG00000046915		-	68
chr3:107084001-107084100	0.00362354	16.4385	hyper	Exon	ENSBTAG00000017125	PABPC4	CpG_island	38
chr3:108509301-108509400	0.0279757	18.6533	hyper	Exon	ENSBTAG00000012061	POU3F1	CpG_island	596
chr3:113768101-113768200	0.00234941	17.3124	hyper	Intron	ENSBTAG00000020616	DGKH	CpG_island	64820
chr3:114203901-114204000	0.00255302	13.7963	hyper	Intron	ENSBTAG00000014652	TRPM8	shore	11917
chr3:117608101-117608200	0.00760283	28.9809	hyper	Intron	ENSBTAG00000000634	MLPH	CpG_island	24128
chr3:119226901-119227000	0.0165813	33.1731	hyper	Intron	ENSBTAG00000017764	HDAC4	CpG_island	185528
chr3:119275801-119275900	0.00552305	-23.4348	hypo	Intron	ENSBTAG00000017764	HDAC4	-	136628
chr3:119281801-119281900	0.0404222	-22.3118	hypo	Intron	ENSBTAG00000017764	HDAC4	-	130628
chr3:120465901-120466000	0.00105801	-25.5641	hypo	Intron	ENSBTAG00000003389		CpG_island	22910
chr3:120465901-120466000	0.00105801	-25.5641	hypo	Intron	ENSBTAG00000015996	GPC1	CpG_island	82440
chr3:120710101-120710200	0.0473118	19.4444	hyper	Intron	ENSBTAG00000005168		shore	34107
chr3:120844501-120844600	7.37745e-08	14.6214	hyper	Exon	ENSBTAG00000000785	PASK	CpG_island	140
chr3:120949301-120949400	0.0281562	11.0606	hyper	Intron	ENSBTAG00000004315	HDLBP	shore	11662
chr4:7333301-7333400	0.0236978	-12.4332	hypo	Intron	ENSBTAG00000003531	ABCA13	shore	154403
chr4:11912101-11912200	0.0255778	21.295	hyper	Exon	ENSBTAG00000038093	PEG10	CpG_island	192
chr4:14364601-14364700	0.00320683	10.0083	hyper	Exon	ENSBTAG00000015925	ACN9	CpG_island	46
chr4:29595601-29595700	3.88567e-05	-13.8259	hypo	Exon	ENSBTAG00000002604	SP8	CpG_island	2208
chr4:31136901-31137000	0.00488997	-10.6713	hypo	Intron	ENSBTAG00000015539	RAPGEF5	CpG_island	85367
chr4:60394001-60394100	6.80063e-16	-34.8259	hypo	Intron	ENSBTAG00000003490	ELMO1	-	25662
chr4:61197401-61197500	0.0191726	14.1135	hyper	Intron	ENSBTAG00000009218	ANLN	CpG_island	45149
chr4:61197901-61198000	0.0489971	-17.7934	hypo	Intron	ENSBTAG00000009218	ANLN	CpG_island	44649
chr4:64028601-64028700	0.0107881	-16.1671	hypo	Intron	ENSBTAG00000006528	BBS9	-	76942
chr4:72074101-72074200	0.000382971	17.4223	hyper	Exon	ENSBTAG00000004503	NPY	CpG_island	1382
chr4:77855601-77855700	0.0133164	-16.4593	hypo	Exon	ENSBTAG00000032288	GCK	CpG_island	34752
chr4:79568101-79568200	0.0113581	-23.9939	hypo	Intron	ENSBTAG00000010671	GLI3	-	123958
chr4:103312301-103312400	0.0101143	-23.8594	hypo	Exon	ENSBTAG00000021073	KIAA1549	-	67770
chr4:103645701-103645800	0.016941	-12.6929	hypo	Intron	ENSBTAG00000014021	UBN2	CpG_island	51300
chr4:112434001-112434100	0.0499855	-32.1946	hypo	Intron	ENSBTAG00000027832	CNTNAP2	-	175189
chr4:113466501-113466600	6.04944e-15	56.7295	hyper	Exon	ENSBTAG00000008542		-	29224
chr4:113472001-113472100	0.00189535	-14.1935	hypo	Exon	ENSBTAG00000008542		CpG_island	34724
chr4:113477901-113478000	0.0152185	-29.3309	hypo	Exon	ENSBTAG00000008542		-	40624
chr4:114424401-114424500	0.00161602	-25.7143	hypo	Exon	ENSBTAG00000007762	ACCN3	CpG_island	423
chr4:117603401-117603500	0.0100668	32.6788	hyper	Exon	ENSBTAG00000021941	DPP6	CpG_island	47960
chr4:117713001-117713100	0.0275652	-20.1782	hypo	Exon	ENSBTAG00000002891	HTR5A	CpG_island	16
chr4:117713001-117713100	0.0275652	-20.1782	hypo	Exon	ENSBTAG00000021941	DPP6	CpG_island	157560
chr4:117824501-117824600	0.0467337	15.6829	hyper	Intron	ENSBTAG00000017505	PAXIP1	CpG_island	26730
chr4:118265701-118265800	0.0491535	-11.8258	hypo	Exon	ENSBTAG00000024552	SHH	CpG_island	8866
chr4:119268201-119268300	0.01075	21.4433	hyper	Intron	ENSBTAG00000008025	UBE3C	CpG_island	20886
chr4:119525201-119525300	0.00897155	15.5481	hyper	Exon	ENSBTAG00000004958	PTPRN2	CpG_island	40716
chr4:119534401-119534500	0.0183332	-16.0714	hypo	Intron	ENSBTAG00000004958	PTPRN2	CpG_island	31516
chr4:120334601-120334700	0.00710032	12.6069	hyper	Exon	ENSBTAG00000024157	WDR60	shore	7888
chr4:120453101-120453200	0.0466078	-14.6104	hypo	Intron	ENSBTAG00000037649	VIPR2	CpG_island	41353
chr4:120460301-120460400	0.0061247	-25.8974	hypo	Intron	ENSBTAG00000037649	VIPR2	shore	34153
chr4:120486301-120486400	0.032517	-18.836	hypo	Intron	ENSBTAG00000037649	VIPR2	CpG_island	8153
chr5:27044201-27044300	0.03985	20.8913	hyper	Exon	ENSBTAG00000021467	IGFBP6	-	3653
chr5:27362401-27362500	0.0279029	-13.0894	hypo	Exon	ENSBTAG00000027974		shore	183
chr5:28261501-28261600	0.0399722	11.9565	hyper	Intron	ENSBTAG00000021339	SCN8A	-	69904
chr5:33340401-33340500	0.0268921	12.3848	hyper	Exon	ENSBTAG00000002025	AMIGO2	shore	183
chr5:65425401-65425500	0.0224152	-15.9681	hypo	Intron	ENSBTAG00000011525	SMCT1	CpG_island	28418
chr5:75302901-75303000	0.0107881	12.8435	hyper	Exon	ENSBTAG00000001988	EIF3D	-	10633
chr5:103971301-103971400	0.0199031	39.5031	hyper	Exon	ENSBTAG00000016043	GNB3	-	13
chr5:104030001-104030100	0.00933704	31.5476	hyper	Exon	ENSBTAG00000034295	LAG3	-	6158
chr5:109390001-109390100	0.00722634	-29.9487	hypo	Exon	ENSBTAG00000010660	CACNA1C	CpG_island	237553
chr5:109390001-109390100	0.00722634	-29.9487	hypo	Exon	ENSBTAG00000011067	IL17RA	CpG_island	13294
chr5:109526001-109526100	0.0114327	10.7245	hyper	Exon	ENSBTAG00000009704	CECR2	-	11052
chr5:110986401-110986500	0.0370904	-15.7143	hypo	Exon	ENSBTAG00000046724	CBX6	CpG_island	724
chr5:111346601-111346700	0.0470091	16.8927	hyper	Intron	ENSBTAG00000019828	MAP3K7IP1	CpG_island	339
chr5:111601501-111601600	0.00482144	-25	hypo	Intron	ENSBTAG00000045610	CACNA1I	-	76854
chr5:111888801-111888900	0.0448923	-20.8664	hypo	Intron	ENSBTAG00000014247	FAM83F	-	17434
chr5:111897601-111897700	0.00159498	-10.7918	hypo	Exon	ENSBTAG00000014247	FAM83F	CpG_island	26234
chr5:112998301-112998400	0.000508568	-25.1916	hypo	Intron	ENSBTAG00000002782	ZC3H7B	shore	20616
chr5:115602701-115602800	0.00813702	25.813	hyper	Intron	ENSBTAG00000008057	MGC148449	-	19174
chr5:117165601-117165700	0.0362517	-17.923	hypo	Intron	ENSBTAG00000008063	PPARA	-	14152
chr5:117711501-117711600	0.0433918	-10.6857	hypo	Exon	ENSBTAG00000007102	GTSE1	CpG_island	34079
chr5:117711501-117711600	0.0433918	-10.6857	hypo	Exon	ENSBTAG00000008066	PKDREJ	CpG_island	481
chr5:117711601-117711700	0.000316722	-12.4946	hypo	Exon	ENSBTAG00000007102	GTSE1	CpG_island	34179
chr5:117711601-117711700	0.000316722	-12.4946	hypo	Exon	ENSBTAG00000008066	PKDREJ	CpG_island	381
chr5:117814001-117814100	0.0431533	36.5714	hyper	Intron	ENSBTAG00000008036	CELSR1	-	39214
chr5:117838301-117838400	0.0328915	-10.669	hypo	Intron	ENSBTAG00000008036	CELSR1	shore	14914
chr5:118109901-118110000	0.000606906	27.261	hyper	Exon	ENSBTAG00000012291	TBC1D22A	-	23533
chr5:118294301-118294400	0.0147587	-24.8837	hypo	Intron	ENSBTAG00000012291	TBC1D22A	shore	207933
chr5:119418001-119418100	0.0179998	36.6097	hyper	Intron	ENSBTAG00000022986	FAM19A5	-	9250
chr5:119444501-119444600	0.0262808	-21.7917	hypo	Intron	ENSBTAG00000022986	FAM19A5	-	35750
chr5:119524701-119524800	0.00957341	12.8547	hyper	Exon	ENSBTAG00000022986	FAM19A5	shore	115950
chr5:119568101-119568200	0.046995	20.1736	hyper	Intron	ENSBTAG00000022986	FAM19A5	CpG_island	159350
chr5:119959901-119960000	1.63861e-17	-91.3043	hypo	Exon	ENSBTAG00000018660	PPP6R2	CpG_island	33715
chr5:119959901-119960000	1.63861e-17	-91.3043	hypo	Exon	ENSBTAG00000021337	SBF1	CpG_island	25518
chr5:120031301-120031400	0.0228906	33.6303	hyper	Exon	ENSBTAG00000012607	NCAPH2	shore	10165
chr5:120181801-120181900	0.0473277	17.6948	hyper	Intron	ENSBTAG00000030180	SHANK3	CpG_island	12817
chr5:120204901-120205000	0.0284239	17.321	hyper	Exon	ENSBTAG00000030180	SHANK3	CpG_island	35917
chr5:121028201-121028300	0.04316	-18.2225	hypo	Intron	ENSBTAG00000011098	TTLL8	CpG_island	39341
chr6:14454301-14454400	0.030781	10.9294	hyper	Exon	ENSBTAG00000003941	MGC155012	CpG_island	77
chr6:16004401-16004500	0.0382219	-12.2567	hypo	Intron	ENSBTAG00000009059	PITX2	CpG_island	3739
chr6:23150401-23150500	4.68609e-06	-14.0181	hypo	Intron	ENSBTAG00000040088	SLC9B2	CpG_island	54397
chr6:73378901-73379000	0.0246613	-18.7575	hypo	Exon	ENSBTAG00000040398	MGC148692	-	10643
chr6:106921601-106921700	0.0436118	-19.8504	hypo	Intron	ENSBTAG00000005711	NSG1	shore	434558
chr6:107167701-107167800	0.0470564	22.591	hyper	Intron	ENSBTAG00000005711	NSG1	-	188458
chr6:107176501-107176600	0.0246291	-13.78	hypo	Intron	ENSBTAG00000005711	NSG1	shore	179658
chr6:107235201-107235300	4.77633e-06	-24.6154	hypo	Exon	ENSBTAG00000005711	NSG1	shore	120958
chr6:107235201-107235300	4.77633e-06	-24.6154	hypo	Exon	ENSBTAG00000009742	DOK7	shore	17391
chr6:107355601-107355700	0.00843537	-20.6626	hypo	Intron	ENSBTAG00000005711	NSG1	CpG_island	558
chr6:107729101-107729200	0.0149327	-22.449	hypo	Intron	ENSBTAG00000001506	HTT	shore	111468
chr6:107870101-107870200	1.05595e-09	-17.5978	hypo	Intron	ENSBTAG00000001505	GRK4	-	21835
chr6:107926001-107926100	0.0436118	16.007	hyper	Exon	ENSBTAG00000021130	MFSD10	CpG_island	1717
chr6:108198401-108198500	0.0271973	-15.4357	hypo	Intron	ENSBTAG00000009744	FAM193A	CpG_island	245
chr6:108459401-108459500	0.00011174	20.3771	hyper	Intron	ENSBTAG00000006683	ZFYVE28	-	30151
chr6:108476401-108476500	0.0237002	-20.2918	hypo	Intron	ENSBTAG00000006683	ZFYVE28	CpG_island	47151
chr6:108609801-108609900	0.035722	10.6158	hyper	Intron	ENSBTAG00000017296	POLN	shore	46075
chr6:108989301-108989400	7.42633e-05	20.3704	hyper	Exon	ENSBTAG00000019188	GAK	CpG_island	46971
chr6:109057701-109057800	0.0350308	-32.2222	hypo	Exon	ENSBTAG00000017240	DGKQ	shore	19451
chr6:118153501-118153600	1.62441e-06	-25.4016	hypo	Intron	ENSBTAG00000019427	KIAA0232	shore	24149
chr6:119175501-119175600	0.0439324	26.2367	hyper	Intron	ENSBTAG00000015926	ABLIM2	-	37724
chr6:119406201-119406300	0.0478086	-14.5931	hypo	Exon	ENSBTAG00000047613	HTRA3	shore	18617
chr6:119418301-119418400	0.0212094	17.8321	hyper	Exon	ENSBTAG00000047613	HTRA3	CpG_island	30717
chr7:1419301-1419400	0.014975	-13.0264	hypo	Exon	ENSBTAG00000009737	LTC4S	CpG_island	2086
chr7:1978801-1978900	0.00315042	-17.7083	hypo	Intron	ENSBTAG00000014665	ADAMTS2	-	22549
chr7:4393901-4394000	0.0300678	-23.6121	hypo	Intron	ENSBTAG00000010379	CRTC1	shore	53624
chr7:4704101-4704200	0.021347	-13.9295	hypo	Exon	ENSBTAG00000017273	LRRC25	-	168
chr7:5905101-5905200	0.0412097	15.3846	hyper	Intron	ENSBTAG00000011125	MYO9B	-	8440
chr7:8912501-8912600	0.00151677	-27.2798	hypo	Exon	ENSBTAG00000020090	EPHX3	CpG_island	1271
chr7:12400201-12400300	3.12294e-05	-19.0409	hypo	Exon	ENSBTAG00000017041	EP1	CpG_island	778
chr7:12919301-12919400	0.0396235	-11.4414	hypo	Exon	ENSBTAG00000000399	NANOS3	-	2717
chr7:13896601-13896700	7.32482e-06	-11.8395	hypo	Exon	ENSBTAG00000011825	C7H19orf43	CpG_island	391
chr7:15878901-15879000	0.0202387	-14.0553	hypo	Exon	ENSBTAG00000015636	C7H19orf66	shore	2655
chr7:17499701-17499800	0.0219825	-16.5257	hypo	Intron	ENSBTAG00000032125		-	12707
chr7:17684401-17684500	0.0169002	-13.1579	hypo	Exon	ENSBTAG00000011356	CAMSAP3	CpG_island	12530
chr7:19663801-19663900	0.0364254	31.51	hyper	Intron	ENSBTAG00000006070	RANBP3	-	23640
chr7:21947701-21947800	0.027535	-28.7904	hypo	Intron	ENSBTAG00000012181	GNA11	-	5674
chr7:22012101-22012200	0.0400399	-12.7124	hypo	Exon	ENSBTAG00000001153	TLE2	shore	13168
chr7:22734001-22734100	0.0285744	19.6622	hyper	Exon	ENSBTAG00000009034	AP3D1	-	24667
chr7:22796301-22796400	0.00930606	-11.3677	hypo	Intron	ENSBTAG00000018049	MKNK2	shore	9183
chr7:31761501-31761600	0.0419619	21.3446	hyper	Intron	ENSBTAG00000013184	CEP120	CpG_island	72946
chr7:31762801-31762900	0.0154686	-15.4118	hypo	Intron	ENSBTAG00000013184	CEP120	CpG_island	74246
chr7:48620201-48620300	0.0481701	-11.2374	hypo	Exon	ENSBTAG00000003331	NEUROG1	CpG_island	609
chr7:52291801-52291900	0.00195297	-15.7965	hypo	Exon	ENSBTAG00000030520	PROB1	CpG_island	1780
chr7:54027601-54027700	0.000165542	-36.7778	hypo	Exon	ENSBTAG00000039067	PCDHB15	shore	235
chr7:54176801-54176900	0.0111276	23.1967	hyper	Intron	ENSBTAG00000017349	PCDHGC3	shore	24426
chr7:54281601-54281700	0.0294079	18.4232	hyper	Exon	ENSBTAG00000017349	PCDHGC3	shore	129226
chr7:54281701-54281800	0.0414591	22.212	hyper	Exon	ENSBTAG00000017349	PCDHGC3	CpG_island	129326
chr7:67651301-67651400	0.0369554	16.0256	hyper	Intron	ENSBTAG00000034113	GALNT10	-	181837
chr7:85666601-85666700	1.00658e-12	-34.3032	hypo	Intron	ENSBTAG00000014906	VCAN	CpG_island	643
chr8:9419401-9419500	0.000641561	-18.8961	hypo	Exon	ENSBTAG00000017232	KIF13B	-	143396
chr8:24675901-24676000	0.0405851	11.5106	hyper	Intron	ENSBTAG00000043972	SLC24A2	-	178048
chr8:60190901-60191000	0.0227195	-18.1723	hypo	Exon	ENSBTAG00000011403	RUSC2	-	56329
chr8:60378901-60379000	0.00196676	-26.0624	hypo	Exon	ENSBTAG00000011434	NPR2	shore	116
chr8:66620501-66620600	0.00161172	-11.6389	hypo	Exon	ENSBTAG00000006446		CpG_island	237818
chr8:75824001-75824100	0.0488625	-12.0457	hypo	Exon	ENSBTAG00000005958	PTK2B	-	111004
chr8:79538801-79538900	0.028689	14.5309	hyper	Intron	ENSBTAG00000010647	NTRK2	-	202613
chr8:104540201-104540300	0.0406726	11.4796	hyper	Intron	ENSBTAG00000004499	RGS3	shore	117479
chr8:112875201-112875300	0.0342354	20.064	hyper	Intron	ENSBTAG00000016225	COLEC11	CpG_island	17768
chr9:15745601-15745700	0.0477492	-10.2143	hypo	Exon	ENSBTAG00000016751	MYO6	CpG_island	75624
chr9:26311001-26311100	0.0130696	22.4723	hyper	Exon	ENSBTAG00000003336	TPD52L1	-	92759
chr9:42906301-42906400	1.30195e-06	-39.085	hypo	Intron	ENSBTAG00000019175	SOBP	-	163935
chr9:44359501-44359600	0.0309398	14.2674	hyper	Exon	ENSBTAG00000000816	PRDM1	CpG_island	18012
chr9:88594701-88594800	0.0366801	12.1326	hyper	Intron	ENSBTAG00000015935	IYD	CpG_island	21033
chr9:93128501-93128600	3.93433e-10	-27.326	hypo	Exon	ENSBTAG00000010047	TIAM2	CpG_island	710
chr9:96481101-96481200	0.00203788	-26.1589	hypo	Intron	ENSBTAG00000010838	TMEM181	shore	60330
chr9:96998701-96998800	0.000194123	11.8031	hyper	Exon	ENSBTAG00000003938	FNDC1	CpG_island	48040
chr9:97663301-97663400	0.0414028	-13.5898	hypo	Intron	ENSBTAG00000002402	IGF2R	CpG_island	25229
chr9:97664501-97664600	0.0202387	29.7774	hyper	Intron	ENSBTAG00000002402	IGF2R	shore	26429
chr9:98897701-98897800	0.0418687	-15	hypo	Intron	ENSBTAG00000018996	PARK2	-	670377
chr9:98908301-98908400	0.0412097	23.0319	hyper	Intron	ENSBTAG00000018996	PARK2	-	659777
chr9:101961501-101961600	0.0286798	16.9218	hyper	Intron	ENSBTAG00000015485	MGC134132	shore	4674
chr9:102026301-102026400	0.0200693	11.2185	hyper	Intron	ENSBTAG00000007758	PDE10A	CpG_island	42501
chr9:102919801-102919900	5.26724e-05	-26.7857	hypo	Intron	ENSBTAG00000021741	RPS6KA2	CpG_island	154309
chr9:103962201-103962300	0.0100656	-15.3991	hypo	Intron	ENSBTAG00000007694	KIF25	shore	26158
chr9:103994101-103994200	0.0281562	-10.5613	hypo	Exon	ENSBTAG00000014062	FRMD1	CpG_island	7932
chr9:104364201-104364300	1.39228e-09	-27.4474	hypo	Intron	ENSBTAG00000013176	SMOC2	shore	95608
chr10:8139701-8139800	0.00389838	-11.8633	hypo	Intron	ENSBTAG00000034823	AGGF1	shore	29305
chr10:8139901-8140000	0.00144197	18.5676	hyper	Intron	ENSBTAG00000034823	AGGF1	CpG_island	29505
chr10:30330301-30330400	0.00036598	-15.7767	hypo	Exon	ENSBTAG00000021730	GJD2	CpG_island	117
chr10:36101601-36101700	0.00401636	-25.3456	hypo	Exon	ENSBTAG00000000552	DISP2	CpG_island	8706
chr10:72953101-72953200	0.0330783	-13.8409	hypo	Exon	ENSBTAG00000013035	SIX6	CpG_island	113
chr10:77240901-77241000	1.63171e-05	-29.381	hypo	Exon	ENSBTAG00000004732	SPTB	-	32690
chr10:82262401-82262500	0.0350835	20.71	hyper	Intron	ENSBTAG00000027080	SLC8A3	-	10827
chr10:85992501-85992600	0.0316612	16.4659	hyper	Exon	ENSBTAG00000014632	VSX2	CpG_island	294
chr10:85994501-85994600	0.00869463	15.9411	hyper	Intron	ENSBTAG00000014632	VSX2	shore	2294
chr10:87307601-87307700	0.031894	-10.3486	hypo	Intron	ENSBTAG00000035662	CAMK4	CpG_island	3343
chr10:90069901-90070000	0.00437785	19.0306	hyper	Intron	ENSBTAG00000012106	ADCK1	CpG_island	67365
chr10:100981701-100981800	7.5513e-10	20.6392	hyper	Exon	ENSBTAG00000019355	KCNK10	CpG_island	84499
chr10:101589401-101589500	2.18715e-07	22.064	hyper	Exon	ENSBTAG00000030432	TTC8	CpG_island	18413
chr11:2240701-2240800	0.0206725	-15.5189	hypo	Intron	ENSBTAG00000020348	ASTL	-	4850
chr11:2788501-2788600	2.69381e-09	-22.9792	hypo	Exon	ENSBTAG00000021920	SEMA4C	CpG_island	5144
chr11:2820501-2820600	0.00352822	-16.3853	hypo	Intron	ENSBTAG00000006019	FAM178B	-	86515
chr11:11168701-11168800	0.00611342	-19.8595	hypo	Exon	ENSBTAG00000012759	FBXO41	CpG_island	520
chr11:33349001-33349100	0.0362909	-17.1321	hypo	Exon	ENSBTAG00000014072		CpG_island	207
chr11:44243801-44243900	0.0464651	-12.2399	hypo	Intron	ENSBTAG00000038011	SH3RF3	shore	121702
chr11:72567001-72567100	0.0257838	-18.1917	hypo	Exon	ENSBTAG00000013403	AGBL5	-	6334
chr11:75097001-75097100	0.0499639	12.8251	hyper	Intron	ENSBTAG00000002034	MFSD2B	shore	310
chr11:86865101-86865200	5.83154e-10	-36.5672	hypo	Intron	ENSBTAG00000001927	ATP6V1C2	-	53006
chr11:98237301-98237400	0.00152178	19.951	hyper	Exon	ENSBTAG00000012847	FAM129B	-	14525
chr11:100455001-100455100	1.06531e-06	-16.8817	hypo	Intron	ENSBTAG00000004204	GPR107	-	22804
chr11:101616001-101616100	0.0121699	-13.4524	hypo	Exon	ENSBTAG00000004400	PRRC2B	-	23555
chr11:103447001-103447100	0.000191405	-25.7065	hypo	Exon	ENSBTAG00000006008	CAMSAP1	shore	42544
chr11:103466501-103466600	0.00014534	-15	hypo	Intron	ENSBTAG00000006008	CAMSAP1	CpG_island	23044
chr11:103822401-103822500	1.00994e-11	-34.3189	hypo	Exon	ENSBTAG00000023064		CpG_island	359
chr11:103944801-103944900	0.00131286	26.2637	hyper	Intron	ENSBTAG00000023933	SEC16A	CpG_island	19231
chr11:104482701-104482800	0.0400399	10.0648	hyper	Intron	ENSBTAG00000007492		shore	8181
chr11:104582101-104582200	0.000256508	17.2897	hyper	Exon	ENSBTAG00000004510	SARDH	-	52807
chr11:104611101-104611200	0.0347613	-27.0115	hypo	Intron	ENSBTAG00000004510	SARDH	shore	23807
chr11:104618201-104618300	0.022434	11.7931	hyper	Intron	ENSBTAG00000004510	SARDH	shore	16707
chr11:104627201-104627300	0.0107326	-32.4561	hypo	Intron	ENSBTAG00000004510	SARDH	shore	7707
chr11:105323201-105323300	0.0380286	-14.0171	hypo	Exon	ENSBTAG00000007882	CACNA1B	-	71248
chr11:105675401-105675500	0.000644991	-20.031	hypo	Exon	ENSBTAG00000030247	NSMF	shore	1664
chr11:105678701-105678800	1.3695e-05	-21.936	hypo	Intron	ENSBTAG00000030247	NSMF	shore	4964
chr11:105927001-105927100	0.0421776	-26.3462	hypo	Exon	ENSBTAG00000047202	GRIN1	CpG_island	18800
chr11:106339001-106339100	8.18494e-06	-16.7881	hypo	Exon	ENSBTAG00000039708	C9orf172	-	2261
chr11:106339801-106339900	0.000530968	-19.7185	hypo	Exon	ENSBTAG00000039708	C9orf172	-	1461
chr11:106339901-106340000	0.0445439	19.3837	hyper	Exon	ENSBTAG00000039708	C9orf172	-	1361
chr11:106392101-106392200	0.00208906	33.9177	hyper	Intron	ENSBTAG00000017005	LCN8	shore	1476
chr11:106702801-106702900	0.0118681	-14.3799	hypo	Intron	ENSBTAG00000038584	OLFM1	CpG_island	10155
chr11:106828801-106828900	0.0483672	15.3023	hyper	Exon	ENSBTAG00000048155	FCNB	shore	5904
chr11:106909801-106909900	0.0483672	-27.5956	hypo	Intron	ENSBTAG00000047998	COL5A1	CpG_island	85003
chr11:106920301-106920400	0.0143674	-34.5982	hypo	Intron	ENSBTAG00000047998	COL5A1	shore	74503
chr12:19225801-19225900	9.18865e-05	-30.8942	hypo	Intron	ENSBTAG00000034269	RCBTB1	CpG_island	25106
chr12:21276301-21276400	0.00318092	29.1935	hyper	Exon	ENSBTAG00000016109	DHRS12	shore	39872
chr12:25997401-25997500	0.0200843	-12.2466	hypo	Intron	ENSBTAG00000022991	NBEA	CpG_island	364021
chr12:26000101-26000200	0.0249567	-10.1407	hypo	Exon	ENSBTAG00000022991	NBEA	CpG_island	361321
chr12:26000101-26000200	0.0249567	-10.1407	hypo	Exon	ENSBTAG00000034069	MAB21L1	CpG_island	854
chr12:35932801-35932900	0.0188255	12.8788	hyper	Exon	ENSBTAG00000014406	LATS2	CpG_island	13355
chr12:36076801-36076900	0.000865481	-10.9861	hypo	Exon	ENSBTAG00000025402	IL17D	CpG_island	29065
chr12:36529701-36529800	0.00318487	12.1212	hyper	Exon	ENSBTAG00000003934	PSPC1	CpG_island	170
chr12:62667601-62667700	0.0351696	27.5794	hyper	Exon	ENSBTAG00000010129	SLITRK5	shore	977
chr12:83053901-83054000	0.000147318	-19.9512	hypo	Intron	ENSBTAG00000014043	ERCC5	shore	27605
chr12:88952601-88952700	0.0251083	-11.5589	hypo	Intron	ENSBTAG00000012849	COL4A1	-	56822
chr12:89491701-89491800	0.0219825	-16.1058	hypo	Intron	ENSBTAG00000020726	ARHGEF7	shore	40447
chr12:90541601-90541700	0.04316	-12.0664	hypo	Exon	ENSBTAG00000019440	PROZ	CpG_island	9125
chr12:90631901-90632000	0.000209841	-17.3333	hypo	Exon	ENSBTAG00000010246	GRTP1	CpG_island	7877
chr12:90822001-90822100	0.00187876	14.1163	hyper	Exon	ENSBTAG00000019964	GAS6	CpG_island	28163
chr13:16404501-16404600	0.0159919	15.2453	hyper	Intron	ENSBTAG00000005915	SFMBT2	-	37655
chr13:42851401-42851500	1.0144e-07	-16.9709	hypo	Intron	ENSBTAG00000040147	SYNDIG1	-	59679
chr13:54430301-54430400	4.26946e-12	-23.9451	hypo	Exon	ENSBTAG00000031906	C13H20ORF135	CpG_island	373
chr13:58037201-58037300	8.26538e-06	38.8889	hyper	Intron	ENSBTAG00000017475	GNAS	CpG_island	11812
chr13:58037201-58037300	8.26538e-06	38.8889	hyper	Intron	ENSBTAG00000047223	GNAS	CpG_island	11812
chr13:58037301-58037400	0.0056149	20.2886	hyper	Intron	ENSBTAG00000017475	GNAS	CpG_island	11712
chr13:58037301-58037400	0.0056149	20.2886	hyper	Intron	ENSBTAG00000047223	GNAS	CpG_island	11712
chr13:61584501-61584600	0.0227195	-25.7366	hypo	Exon	ENSBTAG00000020555	DEFB123	shore	210
chr13:64483801-64483900	0.0431217	19.4958	hyper	Exon	ENSBTAG00000006134	DYNLRB1	-	17703
chr13:70685901-70686000	0.0297504	26.4957	hyper	Exon	ENSBTAG00000016279	EMILIN3	CpG_island	2931
chr13:70831401-70831500	0.0364368	24.7439	hyper	Intron	ENSBTAG00000005733	CHD6	-	27612
chr13:74195101-74195200	1.98853e-06	-24.1328	hypo	Exon	ENSBTAG00000008870	KCNS1	CpG_island	1265
chr13:79599301-79599400	0.0253591	-28.6785	hypo	Exon	ENSBTAG00000007722	MOCS3	shore	1251
chr13:80578901-80579000	0.0419186	10.5577	hyper	Exon	ENSBTAG00000001512	ZFP64	CpG_island	33453
chr14:1743101-1743200	0.000789088	-12.591	hypo	Exon	ENSBTAG00000011064	ADCK5	-	13201
chr14:1745601-1745700	0.0195397	-21.7305	hypo	Intron	ENSBTAG00000011064	ADCK5	-	10701
chr14:1960801-1960900	0.0412097	11.9048	hyper	Exon	ENSBTAG00000017281	OPLAH	shore	3347
chr14:2058401-2058500	0.0409744	-19.5229	hypo	Intron	ENSBTAG00000011922	PLEC	shore	3584
chr14:2182001-2182100	0.0425209	11.7328	hyper	Exon	ENSBTAG00000008421	SCRIB	CpG_island	3869
chr14:2521101-2521200	0.0404222	-13.5268	hypo	Intron	ENSBTAG00000003606		shore	19375
chr14:2839301-2839400	0.023471	14.2857	hyper	Exon	ENSBTAG00000005063	THEM6	shore	3355
chr14:3001501-3001600	0.00850386	-15.4419	hypo	Exon	ENSBTAG00000006385	BAI1	shore	12880
chr14:3014201-3014300	0.0305218	-23.6144	hypo	Exon	ENSBTAG00000006385	BAI1	CpG_island	180
chr14:3144301-3144400	0.00250445	-26.5262	hypo	Intron	ENSBTAG00000009974	TSNARE1	CpG_island	89638
chr14:3157101-3157200	0.0351639	11.4868	hyper	Intron	ENSBTAG00000009974	TSNARE1	-	102438
chr14:24976901-24977000	0.0475294	-15.0073	hypo	Exon	ENSBTAG00000019145	C-MOS	CpG_island	48
chr14:33248801-33248900	1.55863e-14	-33.7217	hypo	Intron	ENSBTAG00000014689	CSPP1	-	5313
chr14:33248901-33249000	0.00238353	-41.2023	hypo	Intron	ENSBTAG00000014689	CSPP1	-	5413
chr14:34428101-34428200	1.50464e-05	11.5591	hyper	Exon	ENSBTAG00000022588	C14H8orf34	CpG_island	622
chr14:69502001-69502100	0.0136772	14.2256	hyper	Intron	ENSBTAG00000011908	CPQ	-	391052
chr14:79409001-79409100	0.00153283	30.0062	hyper	Exon	ENSBTAG00000015214	CA3	CpG_island	7487
chr14:84307201-84307300	0.0355323	-11.5385	hypo	Intron	ENSBTAG00000044126	SNTB1	shore	196893
chr15:24923401-24923500	0.0209323	27.1465	hyper	Intron	ENSBTAG00000011266	ZBTB16	-	6368
chr15:31219601-31219700	0.0400796	-22.2008	hypo	Exon	ENSBTAG00000009419	TRIM29	-	20621
chr15:35333801-35333900	0.0248121	-10.694	hypo	Exon	ENSBTAG00000002216	MYOD1	CpG_island	246
chr15:47252401-47252500	8.24546e-05	26.7774	hyper	Exon	ENSBTAG00000015655	APBB1	-	142743
chr15:52195201-52195300	0.00194647	21.1041	hyper	Intron	ENSBTAG00000006345		shore	17925
chr15:52195201-52195300	0.00194647	21.1041	hyper	Intron	ENSBTAG00000044059	CHRNA10	shore	3645
chr15:52625001-52625100	0.0373549	-13.9946	hypo	Intron	ENSBTAG00000019168	PHOX2A	CpG_island	2368
chr15:77238201-77238300	0.0294918	10.1584	hyper	Exon	ENSBTAG00000013636	DGKZ	shore	1671
chr15:81793601-81793700	0.00623348	-19.7628	hypo	Intron	ENSBTAG00000016469	TNKS1BP1	shore	19676
chr15:81805601-81805700	9.71841e-05	-35.3791	hypo	Exon	ENSBTAG00000016469	TNKS1BP1	-	7676
chr15:83204401-83204500	0.0116882	-22.8372	hypo	Exon	ENSBTAG00000036260	LPXN	-	41037
chr15:84334701-84334800	0.000105214	-15.3937	hypo	Exon	ENSBTAG00000012820	STX3	CpG_island	21987
chr15:84924801-84924900	0.0425209	18.1336	hyper	Intron	ENSBTAG00000012229		shore	25164
chr15:84935901-84936000	0.00293296	-10.9904	hypo	Intron	ENSBTAG00000038756	GLB1L3	CpG_island	625
chr16:3248401-3248500	0.0461926	15.4008	hyper	Exon	ENSBTAG00000007693	SLC45A3	shore	1856
chr16:30406801-30406900	0.0300328	-16.7152	hypo	Intron	ENSBTAG00000019339	ITPKB	-	83548
chr16:36556901-36557000	0.012707	-17.1383	hypo	Intron	ENSBTAG00000005410	RGS7	CpG_island	361003
chr16:43994401-43994500	0.0325781	-11.9625	hypo	Exon	ENSBTAG00000013535	DFFA	shore	233
chr16:47982301-47982400	0.014062	-11.2672	hypo	Exon	ENSBTAG00000009075	RNF207	CpG_island	3190
chr16:49505201-49505300	0.000682871	-28.1172	hypo	Intron	ENSBTAG00000021919	NAV1	CpG_island	57317
chr16:49547701-49547800	0.0361172	-16.3961	hypo	Intron	ENSBTAG00000021919	NAV1	-	99817
chr16:50772901-50773000	0.0328199	20.4305	hyper	Intron	ENSBTAG00000020839	MEGF6	shore	68000
chr16:52692801-52692900	0.00242249	13.0161	hyper	Intron	ENSBTAG00000013191	AGRN	CpG_island	19538
chr16:65468301-65468400	0.0205051	-11.1118	hypo	Exon	ENSBTAG00000031238	C16H1ORF14	CpG_island	170
chr16:70895601-70895700	0.0200693	16.0658	hyper	Intron	ENSBTAG00000006574	ARL8A	shore	5151
chr16:71081301-71081400	0.00206569	-28.6275	hypo	Exon	ENSBTAG00000011772	PPP1R12B	shore	19269
chr16:71122901-71123000	0.0193125	11.0363	hyper	Intron	ENSBTAG00000011772	PPP1R12B	shore	60869
chr16:73066101-73066200	0.000103943	-10.7887	hypo	Exon	ENSBTAG00000000758	TMEM206	shore	25628
chr16:81371501-81371600	0.000879125	-17.1429	hypo	Intron	ENSBTAG00000047972	C1orf106	-	2875
chr16:81520501-81520600	0.0263254	18.3361	hyper	Intron	ENSBTAG00000047491	CACNA1S	shore	7431
chr16:81718301-81718400	8.54954e-05	-21.7204	hypo	Exon	ENSBTAG00000046350	PKP1	-	35014
chr17:45269701-45269800	0.0469123	-11.6415	hypo	Exon	ENSBTAG00000006758		-	114
chr17:46174001-46174100	0.0244822	15.5844	hyper	Exon	ENSBTAG00000012987	ULK1	-	19233
chr17:54734601-54734700	0.0337504	-21.3251	hypo	Intron	ENSBTAG00000001597	PITPNM2	shore	18260
chr17:55733801-55733900	0.0348872	21.3822	hyper	Exon	ENSBTAG00000004172	SETD1B	-	13869
chr17:59560801-59560900	0.0025739	-15.351	hypo	Intron	ENSBTAG00000044119	KSR2	CpG_island	74574
chr17:62361301-62361400	0.0404466	13.3204	hyper	Exon	ENSBTAG00000021706	TBX3	CpG_island	9156
chr17:64577901-64578000	0.0345005	-11.8829	hypo	Exon	ENSBTAG00000008743	ALDH2	CpG_island	1
chr17:66591501-66591600	0.0396705	16.4831	hyper	Exon	ENSBTAG00000031849	TMEM119	shore	4973
chr17:68377301-68377400	0.0318461	27.8431	hyper	Exon	ENSBTAG00000017038	HPS4	shore	18720
chr17:70726001-70726100	0.0282238	10.1846	hyper	Exon	ENSBTAG00000001187	RASL10A	CpG_island	1762
chr17:72481701-72481800	0.000336589	36.3719	hyper	Exon	ENSBTAG00000009006	PRR14L	CpG_island	13991
chr17:73226601-73226700	0.00683154	-10.9303	hypo	Intron	ENSBTAG00000009988	SMARCB1	CpG_island	4061
chr17:73355001-73355100	0.0246423	-14.1738	hypo	Intron	ENSBTAG00000024708	CABIN1	CpG_island	22773
chr17:73625601-73625700	0.00710032	-19.378	hypo	Intron	ENSBTAG00000021656		CpG_island	32419
chr17:73706001-73706100	0.018669	-19.1186	hypo	Intron	ENSBTAG00000020566	BCR	shore	72104
chr17:73744801-73744900	0.000203463	-35.3257	hypo	Intron	ENSBTAG00000020566	BCR	CpG_island	33304
chr17:73790601-73790700	0.0226902	11.5764	hyper	Intron	ENSBTAG00000017277	RAB36	shore	5690
chr17:74290201-74290300	0.0307736	-15.3139	hypo	Exon	ENSBTAG00000045548	CRKL	shore	3819
chr17:74360901-74361000	0.0076822	-33.4893	hypo	Intron	ENSBTAG00000019244	P2RX6	shore	4833
chr17:74402801-74402900	0.00434507	10.8123	hyper	Intron	ENSBTAG00000002130	SMPD4	CpG_island	5686
chr17:74608801-74608900	0.00317358	-19.6249	hypo	Exon	ENSBTAG00000045955	TSSK1B	CpG_island	1308
chr17:75049401-75049500	0.0414591	-11.8867	hypo	Exon	ENSBTAG00000006657	ZDHHC8	shore	10187
chr18:2435301-2435400	1.00606e-14	-32.9524	hypo	Intron	ENSBTAG00000034689	ZNRF1	-	39066
chr18:5208901-5209000	0.0187561	-30.7535	hypo	Intron	ENSBTAG00000018146	VAT1L	shore	163789
chr18:5601701-5601800	0.032089	-12.187	hypo	Intron	ENSBTAG00000015894	WWOX	-	317892
chr18:6151801-6151900	0.0499855	21.4626	hyper	Intron	ENSBTAG00000015894	WWOX	-	867992
chr18:7996501-7996600	0.0281562	-11.3148	hypo	Intron	ENSBTAG00000009428	GAN	CpG_island	14136
chr18:8243001-8243100	0.000203826	-16.2394	hypo	Intron	ENSBTAG00000013524	CMIP	-	32286
chr18:11897701-11897800	0.0472806	18.5606	hyper	Intron	ENSBTAG00000017824	IRF8	shore	14425
chr18:13198101-13198200	0.0313038	16.8254	hyper	Intron	ENSBTAG00000006899	JPH3	-	12178
chr18:13442601-13442700	0.00149336	-26.9124	hypo	Intron	ENSBTAG00000023745	BANP	-	17398
chr18:13469201-13469300	6.78798e-10	-32.6087	hypo	Exon	ENSBTAG00000023745	BANP	CpG_island	43998
chr18:14119701-14119800	0.00454338	-20.2449	hypo	Intron	ENSBTAG00000010927	CBFA2T3	-	54340
chr18:15131301-15131400	0.0402507	-32.7678	hypo	Exon	ENSBTAG00000014818	MYLK3	-	588
chr18:18344401-18344500	0.0380398	10.3677	hyper	Intron	ENSBTAG00000017397	ZNF423	-	47807
chr18:34669201-34669300	0.0288646	11.2636	hyper	Intron	ENSBTAG00000020889	CA7	shore	610
chr18:44066801-44066900	0.0290133	-27.4854	hypo	Intron	ENSBTAG00000031941	PEPD	shore	70373
chr18:45971901-45972000	0.0205296	-18.708	hypo	Exon	ENSBTAG00000003829	HPN	-	142
chr18:49890101-49890200	0.0463051	17.0962	hyper	Exon	ENSBTAG00000046666	TTC9B	CpG_island	388
chr18:53441601-53441700	0.0162535	-18.531	hypo	Exon	ENSBTAG00000020689	PPP1R13L	CpG_island	5931
chr18:54253601-54253700	0.0266877	-11.7361	hypo	Intron	ENSBTAG00000015599	bta-mir-2897	shore	3292
chr18:54558901-54559000	0.000495289	-19.881	hypo	Exon	ENSBTAG00000009286	ZC3H4	shore	29213
chr18:54869601-54869700	0.00957341	-20.4608	hypo	Exon	ENSBTAG00000010856	SLC8A2	shore	12196
chr18:55454401-55454500	0.0310827	-20.0705	hypo	Exon	ENSBTAG00000030667	CCDC114	shore	24271
chr18:55519801-55519900	2.10565e-06	-35.0136	hypo	Exon	ENSBTAG00000008546	SYNGR4	-	9806
chr18:55707401-55707500	0.000285553	-18.2992	hypo	Exon	ENSBTAG00000046291	FAM83E	CpG_island	167
chr18:55816701-55816800	0.0425209	11.0808	hyper	Exon	ENSBTAG00000011619	RASIP1	CpG_island	7541
chr18:56417001-56417100	0.0027865	24.0313	hyper	Exon	ENSBTAG00000013926	FCGRT	shore	1401
chr18:56524201-56524300	0.0025739	-14.4928	hypo	Exon	ENSBTAG00000006638	BCL2L12	shore	862
chr18:56947501-56947600	0.0473118	-20.1017	hypo	Exon	ENSBTAG00000002580	MYH14	CpG_island	72838
chr18:57119601-57119700	0.00966079	23	hyper	Intron	ENSBTAG00000006841	LRRC4B	-	7835
chr18:62034301-62034400	0.0312107	16.9697	hyper	Exon	ENSBTAG00000013550	PRKCG	CpG_island	6363
chr18:62379701-62379800	0.0267108	-11.8819	hypo	Exon	ENSBTAG00000037582		CpG_island	314
chr18:62700901-62701000	0.0143654	-11.2541	hypo	Exon	ENSBTAG00000002522	SYT5	CpG_island	147
chr18:64280801-64280900	0.0469123	-14.0398	hypo	Intron	ENSBTAG00000023338	bta-mir-2900	CpG_island	1312
chr18:64281301-64281400	0.0482882	-31.3415	hypo	Exon	ENSBTAG00000023338	bta-mir-2900	CpG_island	812
chr18:65971701-65971800	0.0385246	19.3832	hyper	Exon	ENSBTAG00000037581	MZF1	CpG_island	8986
chr19:672801-672900	0.000398433	27.1836	hyper	Intron	ENSBTAG00000034681	CA10	-	800151
chr19:9456201-9456300	0.0433087	-15.2174	hypo	Exon	ENSBTAG00000012780	LPO	shore	14553
chr19:11946401-11946500	0.00188384	-15.8839	hypo	Exon	ENSBTAG00000014278	TBX2	CpG_island	5011
chr19:11947401-11947500	3.20804e-05	-17.3868	hypo	Intron	ENSBTAG00000014278	TBX2	CpG_island	4011
chr19:15278101-15278200	0.0486052	-22.3304	hypo	Exon	ENSBTAG00000019094	NLE1	CpG_island	4403
chr19:20828301-20828400	0.0435949	19.4829	hyper	Exon	ENSBTAG00000013501	DHRS13	shore	4661
chr19:23249001-23249100	0.00135393	29.8567	hyper	Intron	ENSBTAG00000011480	PITPNA	shore	410
chr19:27930701-27930800	0.0257141	20.708	hyper	Exon	ENSBTAG00000005461	SOX15	CpG_island	211
chr19:28282701-28282800	0.00758525	17.3051	hyper	Exon	ENSBTAG00000008773	GUCY2D	CpG_island	8702
chr19:31228701-31228800	0.0450361	13.5802	hyper	Exon	ENSBTAG00000022509	DNAH9	-	265283
chr19:34998301-34998400	0.0272636	-18.5227	hypo	Exon	ENSBTAG00000016161	FLII	CpG_island	9374
chr19:35092401-35092500	0.0317164	25.8261	hyper	Exon	ENSBTAG00000006520	MYO15A	CpG_island	823
chr19:39230301-39230400	0.0258763	-22.9583	hypo	Exon	ENSBTAG00000001825	SP6	shore	1152
chr19:39230301-39230400	0.0258763	-22.9583	hypo	Exon	ENSBTAG00000013740	SP2	shore	66246
chr19:39630901-39631000	0.0014246	-14.5283	hypo	Exon	ENSBTAG00000001804	GPR179	CpG_island	10676
chr19:39912201-39912300	0.0367048	-33.089	hypo	Exon	ENSBTAG00000048067	C17orf96	CpG_island	1048
chr19:40779601-40779700	0.0159919	-16.6048	hypo	Exon	ENSBTAG00000011003	IKZF3	-	84711
chr19:41242601-41242700	0.0468713	13.2353	hyper	Intron	ENSBTAG00000012500	RARA	shore	31801
chr19:44616601-44616700	0.0208501	-18.9655	hypo	Exon	ENSBTAG00000019658	ASB16	-	2649
chr19:48805401-48805500	0.0282238	-27.4268	hypo	Intron	ENSBTAG00000004770	SCN4A	shore	20260
chr19:50249401-50249500	0.00844753	-17.9813	hypo	Intron	ENSBTAG00000004787	METRNL	-	9186
chr19:52192101-52192200	0.034643	13.1579	hyper	Exon	ENSBTAG00000019049	AATK	shore	10743
chr19:56156501-56156600	0.0286857	-28.725	hypo	Intron	ENSBTAG00000016240	RNF157	-	44551
chr19:56562001-56562100	0.0224559	-22.7331	hypo	Exon	ENSBTAG00000011715	RECQL5	-	11615
chr19:56562001-56562100	0.0224559	-22.7331	hypo	Exon	ENSBTAG00000047510	SMIM6	-	5
chr19:58450501-58450600	0.0312059	-29.0491	hypo	Intron	ENSBTAG00000044195	SDK2	-	10834
chr19:58480501-58480600	0.0293843	-16.9591	hypo	Intron	ENSBTAG00000044195	SDK2	-	40834
chr19:62392201-62392300	0.00349576	13.0843	hyper	Intron	ENSBTAG00000010637	ARSG	-	23837
chr19:63574301-63574400	0.0180337	-13.75	hypo	Intron	ENSBTAG00000001061	PRKCA	shore	73798
chr20:2381901-2382000	0.0368029	-18.1944	hypo	Intron	ENSBTAG00000002865	KCNIP1	-	98218
chr20:4344501-4344600	0.0152185	15.7559	hyper	Intron	ENSBTAG00000001429	NEURL1B	-	6862
chr20:4352901-4353000	0.000139553	13.8026	hyper	Exon	ENSBTAG00000001429	NEURL1B	CpG_island	15262
chr20:10200801-10200900	1.43485e-05	15.3796	hyper	Intron	ENSBTAG00000000561	OCLN	CpG_island	357
chr20:18563701-18563800	1.93983e-07	17.4842	hyper	Exon	ENSBTAG00000017026	DEPDC1B	CpG_island	62
chr20:67791601-67791700	0.0143304	-27.5439	hypo	Intron	ENSBTAG00000018501	KIAA0947	shore	59870
chr20:71161901-71162000	0.000203826	-26.5301	hypo	Intron	ENSBTAG00000000944	LPCAT1	-	20330
chr20:71263901-71264000	0.0472806	16.1538	hyper	Exon	ENSBTAG00000012567	TERT	CpG_island	714
chr20:71308301-71308400	0.0234228	13.7327	hyper	Exon	ENSBTAG00000045695	SLC6A19	-	9830
chr21:6605701-6605800	0.0413722	-16.8254	hypo	Intron	ENSBTAG00000019823	ADAMTS17	shore	91441
chr21:22883401-22883500	0.0161906	-15.0863	hypo	Exon	ENSBTAG00000001618	ALPK3	CpG_island	196
chr21:23515201-23515300	0.0120519	14.5833	hyper	Exon	ENSBTAG00000015018	FSD2	-	22591
chr21:27984401-27984500	0.0232561	-10.9995	hypo	Exon	ENSBTAG00000014422	MTMR10	CpG_island	36
chr21:35080701-35080800	0.0486675	15.5699	hyper	Exon	ENSBTAG00000009086	LOXL1	CpG_island	1419
chr21:44702601-44702700	0.0425209	30.3571	hyper	Exon	ENSBTAG00000004462	NPAS3	CpG_island	28428
chr21:55347001-55347100	0.0252965	24.6263	hyper	Intron	ENSBTAG00000047002		-	10300
chr21:61631801-61631900	0.0279462	14.9621	hyper	Exon	ENSBTAG00000019916	CLMN	shore	21733
chr21:61912501-61912600	5.26473e-07	-32.9167	hypo	Intron	ENSBTAG00000003526	SYNE3	-	51299
chr21:65843901-65844000	0.0115253	-14.4082	hypo	Exon	ENSBTAG00000018019	BCL11B	CpG_island	94404
chr21:66285801-66285900	0.0367048	-13.6646	hypo	Intron	ENSBTAG00000026913	HHIPL1	shore	1208
chr21:68464401-68464500	0.0320665	11.0938	hyper	Intron	ENSBTAG00000020192	PPP2R5C	-	87330
chr21:69274401-69274500	0.0486052	14.7109	hyper	Intron	ENSBTAG00000015750	AMN	CpG_island	8120
chr21:69420601-69420700	0.00278913	11.4135	hyper	Exon	ENSBTAG00000026893	EXOC3L4	CpG_island	1722
chr21:69979401-69979500	0.038285	-12.7917	hypo	Intron	ENSBTAG00000003556	ZFYVE21	CpG_island	1478
chr21:70887301-70887400	7.98086e-05	23.4033	hyper	Intron	ENSBTAG00000017636	AKT1	-	8237
chr21:70889001-70889100	0.00206092	13.9665	hyper	Intron	ENSBTAG00000017636	AKT1	-	6537
chr21:71271601-71271700	0.000163579	-29.75	hypo	Intron	ENSBTAG00000046364		shore	82430
chr21:71295701-71295800	0.00482144	-14.2526	hypo	Intron	ENSBTAG00000046346	PACS2	CpG_island	3955
chr21:71295701-71295800	0.00482144	-14.2526	hypo	Intron	ENSBTAG00000046364		CpG_island	106530
chr21:71326901-71327000	0.0311684	15.3919	hyper	Intron	ENSBTAG00000046364		shore	137730
chr21:71368501-71368600	0.0300889	13.9446	hyper	Exon	ENSBTAG00000046364		-	179330
chr21:71368501-71368600	0.0300889	13.9446	hyper	Exon	ENSBTAG00000047606	MTA1	-	16011
chr22:495801-495900	7.55145e-06	-11.1111	hypo	Intron	ENSBTAG00000012073	VOPP1	CpG_island	395
chr22:2871101-2871200	0.0168225	39.6825	hyper	Intron	ENSBTAG00000022751	ZCWPW2	CpG_island	63618
chr22:15966201-15966300	0.00201279	13.2834	hyper	Intron	ENSBTAG00000008893	ANO10	-	172894
chr22:19188001-19188100	0.0124641	25.3754	hyper	Intron	ENSBTAG00000013047	GRM7	-	459747
chr22:28897201-28897300	0.0199554	-14.9244	hypo	Intron	ENSBTAG00000020481	GXYLT2	-	7007
chr22:51187601-51187700	0.0353252	10.8721	hyper	Exon	ENSBTAG00000011580	DAG1	CpG_island	12726
chr22:51816601-51816700	0.0499639	-23.0391	hypo	Exon	ENSBTAG00000021846	CELSR3	CpG_island	23474
chr22:53198501-53198600	0.0453622	22.1887	hyper	Intron	ENSBTAG00000016948	PTH1R	CpG_island	25614
chr22:54752201-54752300	0.0117195	10.6471	hyper	Exon	ENSBTAG00000012482	CDCP1	CpG_island	34748
chr22:56793301-56793400	0.0136466	-23.8235	hypo	Exon	ENSBTAG00000001814	PLXND1	CpG_island	18934
chr22:56803001-56803100	0.0296808	14.0703	hyper	Intron	ENSBTAG00000001814	PLXND1	shore	28634
chr22:57057501-57057600	5.8507e-05	-37.5156	hypo	Intron	ENSBTAG00000000161	TMEM40	-	29643
chr22:58043701-58043800	0.000304617	-14.6516	hypo	Intron	ENSBTAG00000006789	FGD5	CpG_island	105043
chr22:58048601-58048700	0.0362709	17.9633	hyper	Exon	ENSBTAG00000006789	FGD5	CpG_island	100143
chr22:58751201-58751300	0.00233066	15.7072	hyper	Intron	ENSBTAG00000015529	CHCHD4	shore	3382
chr22:58841401-58841500	0.00642075	-20.9324	hypo	Intron	ENSBTAG00000001668	WNT7A	-	32129
chr22:58867601-58867700	0.0307527	-16.3791	hypo	Intron	ENSBTAG00000001668	WNT7A	CpG_island	58329
chr22:59009101-59009200	0.0229111	11.9721	hyper	Exon	ENSBTAG00000004014	FBLN2	shore	29324
chr22:59515101-59515200	0.0018355	-21.1874	hypo	Intron	ENSBTAG00000003237	IQSEC1	CpG_island	54795
chr22:59537701-59537800	0.04316	-14.309	hypo	Exon	ENSBTAG00000003237	IQSEC1	-	77395
chr22:60103501-60103600	0.016607	-32.2807	hypo	Intron	ENSBTAG00000030962	EEFSEC	shore	69424
chr22:60150901-60151000	0.0336848	-11.4286	hypo	Intron	ENSBTAG00000030962	EEFSEC	CpG_island	22024
chr22:61291801-61291900	1.6091e-05	-26.551	hypo	Exon	ENSBTAG00000008313	KLF15	CpG_island	8729
chr23:8105701-8105800	0.0326518	14.1734	hyper	Intron	ENSBTAG00000013632	GRM4	-	82537
chr23:8154901-8155000	0.000404758	-20.759	hypo	Intron	ENSBTAG00000013632	GRM4	shore	33337
chr23:15392001-15392100	0.00288993	-13.792	hypo	Exon	ENSBTAG00000014211	FOXP4	CpG_island	111
chr23:15424401-15424500	0.0291341	19.8905	hyper	Intron	ENSBTAG00000014211	FOXP4	-	32511
chr23:15593001-15593100	0.0131419	-13.9359	hypo	Exon	ENSBTAG00000009861	FRS3	CpG_island	8796
chr23:17619801-17619900	2.0999e-08	-47.6287	hypo	Intron	ENSBTAG00000013722	AARS2	-	57003
chr23:27770201-27770300	0.0407085	-13.5082	hypo	Exon	ENSBTAG00000021111	POU5F1	CpG_island	408
chr23:39239901-39240000	0.0139148	14.0229	hyper	Exon	ENSBTAG00000012087	NHLRC1	CpG_island	815
chr23:45485701-45485800	0.0041355	-21.1056	hypo	Exon	ENSBTAG00000001250	TFAP2A	CpG_island	5255
chr23:47495901-47496000	0.0327966	28.4628	hyper	Intron	ENSBTAG00000019234	BMP6	-	14331
chr23:49326201-49326300	0.0275448	-14.2105	hypo	Intron	ENSBTAG00000031432	LYRM4	shore	43322
chr23:49921601-49921700	0.0466501	11.785	hyper	Intron	ENSBTAG00000015178	PECI	CpG_island	14225
chr23:50306301-50306400	0.00590969	-13.97	hypo	Intron	ENSBTAG00000010943	SLC22A23	CpG_island	72216
chr23:51153801-51153900	0.03366	-13.8889	hypo	Intron	ENSBTAG00000012058	GMDS	shore	36893
chr23:51372301-51372400	0.00193847	19.94	hyper	Intron	ENSBTAG00000012058	GMDS	shore	255393
chr24:2620301-2620400	0.00138457	-18.3118	hypo	Exon	ENSBTAG00000017517	ZNF236	-	35807
chr24:4318001-4318100	8.1386e-16	-30.757	hypo	Exon	ENSBTAG00000000106	FAM69C	CpG_island	9924
chr24:7692301-7692400	0.0357036	11.5296	hyper	Exon	ENSBTAG00000046957	DOK6	shore	408046
chr24:20124601-20124700	0.00324511	-30.6134	hypo	Intron	ENSBTAG00000004940	BRUNOL4	-	305636
chr24:37577001-37577100	0.0222986	-19.1796	hypo	Exon	ENSBTAG00000012060	LPIN2	-	13398
chr24:43941901-43942000	1.98853e-06	15.007	hyper	Exon	ENSBTAG00000009141	FAM210A	CpG_island	7
chr24:46063401-46063500	0.0379088	16.8214	hyper	Intron	ENSBTAG00000012067	EPG5	-	98788
chr24:49194201-49194300	7.75262e-05	-19.7413	hypo	Intron	ENSBTAG00000000024	DYM	-	396304
chr24:62048601-62048700	0.0301327	-11.7216	hypo	Intron	ENSBTAG00000019302	BCL2	CpG_island	56926
chr25:654701-654800	0.0107881	-17.037	hypo	Exon	ENSBTAG00000033580	MSLNL	CpG_island	5955
chr25:982201-982300	0.00111804	-24.0282	hypo	Exon	ENSBTAG00000026461	CACNA1H	CpG_island	22543
chr25:1082701-1082800	0.0414736	-25.9184	hypo	Exon	ENSBTAG00000014126	UNKL	shore	30394
chr25:1177901-1178000	6.00705e-05	-22.9556	hypo	Exon	ENSBTAG00000019086	TELO2	shore	5735
chr25:1390501-1390600	0.0354319	-10.0751	hypo	Intron	ENSBTAG00000019998	HAGH	CpG_island	795
chr25:1977301-1977400	0.0307482	-11.787	hypo	Exon	ENSBTAG00000045625	NTN3	CpG_island	59
chr25:1998301-1998400	0.0228906	21.748	hyper	Intron	ENSBTAG00000005458		shore	17284
chr25:2964601-2964700	0.0178704	-28.3824	hypo	Intron	ENSBTAG00000004509	SLX4	CpG_island	12559
chr25:10865201-10865300	0.0294079	15.0377	hyper	Intron	ENSBTAG00000026371	SNX29	shore	121325
chr25:14503001-14503100	0.019719	-13.4509	hypo	Exon	ENSBTAG00000021090	ABCC1	CpG_island	33819
chr25:17406001-17406100	1.94646e-05	35.5249	hyper	Intron	ENSBTAG00000019412	C16orf62	-	136153
chr25:20685701-20685800	2.5804e-06	20.1486	hyper	Intron	ENSBTAG00000017391	HS3ST2	CpG_island	596
chr25:25233501-25233600	0.00226033	-27.5939	hypo	Exon	ENSBTAG00000019567	IL21R	shore	415
chr25:26847701-26847800	2.91798e-07	11.9149	hyper	Exon	ENSBTAG00000021222	ZNF771	CpG_island	7649
chr25:27444201-27444300	0.000498953	-28.2213	hypo	Exon	ENSBTAG00000016687		-	1047
chr25:28462101-28462200	3.36858e-26	45.2703	hyper	Exon	ENSBTAG00000017435	KCTD7	CpG_island	209
chr25:29421201-29421300	0.0238279	21.3415	hyper	Intron	ENSBTAG00000008718	WBSCR17	-	403081
chr25:35192701-35192800	0.0120708	12.815	hyper	Exon	ENSBTAG00000009691	SH2B2	CpG_island	11910
chr25:35203901-35204000	5.7817e-05	-37.5	hypo	Exon	ENSBTAG00000009691	SH2B2	CpG_island	710
chr25:35792601-35792700	0.00827437	23.8535	hyper	Intron	ENSBTAG00000011818	COL26A1	shore	168146
chr25:36326901-36327000	0.00652801	18.1022	hyper	Exon	ENSBTAG00000001131	SLC12A9	CpG_island	8581
chr25:36478701-36478800	0.00101192	12.7817	hyper	Exon	ENSBTAG00000011738	TFR2	CpG_island	7510
chr25:36728401-36728500	0.049596	-10.1621	hypo	Exon	ENSBTAG00000010521	PVRIG	CpG_island	1408
chr25:39454401-39454500	0.000686852	-15.1334	hypo	Exon	ENSBTAG00000037400	TNRC18	CpG_island	23502
chr25:39692901-39693000	0.035722	-17.6737	hypo	Intron	ENSBTAG00000030690	RADIL	CpG_island	8961
chr25:39782801-39782900	0.000849093	36.7557	hyper	Intron	ENSBTAG00000019310	FOXK1	shore	33444
chr25:39800801-39800900	1.52333e-06	28.5714	hyper	Intron	ENSBTAG00000019310	FOXK1	shore	15444
chr25:40033401-40033500	0.0115519	16.0366	hyper	Exon	ENSBTAG00000004035	SDK1	shore	153302
chr25:41605601-41605700	0.0170362	-17.4632	hypo	Intron	ENSBTAG00000002474	MAD1L1	CpG_island	70438
chr25:41951401-41951500	0.0301327	14.19	hyper	Intron	ENSBTAG00000004676	TMEM184A	shore	5362
chr25:42253801-42253900	0.0414245	12.8307	hyper	Intron	ENSBTAG00000026192	C25H7ORF50	shore	8065
chr25:42335401-42335500	0.00857182	-21.5654	hypo	Intron	ENSBTAG00000015952	ADAP1	shore	5475
chr25:42357401-42357500	1.95505e-12	-25.871	hypo	Intron	ENSBTAG00000015952	ADAP1	-	27475
chr25:42537501-42537600	0.0483672	-14.3278	hypo	Intron	ENSBTAG00000046142	PRKAR1B	CpG_island	19536
chr26:7036401-7036500	0.00683154	-31.2784	hypo	Intron	ENSBTAG00000018404	PRKG1	CpG_island	1307229
chr26:14268901-14269000	0.0226946	-10.4504	hypo	Exon	ENSBTAG00000021116	EXOC6	CpG_island	21
chr26:14449401-14449500	0.00966079	-40.3959	hypo	Intron	ENSBTAG00000039973	CYP26C1	CpG_island	1972
chr26:24463301-24463400	0.0157099	-24.9739	hypo	Intron	ENSBTAG00000044153	SH3PXD2A	CpG_island	6353
chr26:25718401-25718500	0.0319999	-11.73	hypo	Exon	ENSBTAG00000010522		CpG_island	15911
chr26:25785201-25785300	0.0111596	-22.6318	hypo	Exon	ENSBTAG00000045740		shore	943
chr26:25812801-25812900	1.26119e-11	-26.514	hypo	Exon	ENSBTAG00000047474	SPRN	CpG_island	257
chr26:25950901-25951000	0.0306243	-29.6923	hypo	Exon	ENSBTAG00000006395	TUBGCP2	CpG_island	6804
chr26:34341301-34341400	0.0398119	-10.2567	hypo	Exon	ENSBTAG00000019327	NRAP	CpG_island	73496
chr26:42349901-42350000	0.00293296	10.6315	hyper	Intron	ENSBTAG00000010786	TACC2	CpG_island	26258
chr26:44550201-44550300	0.0131419	15.873	hyper	Intron	ENSBTAG00000010957	LHPP	-	119087
chr26:44897401-44897500	0.0239758	18.7257	hyper	Intron	ENSBTAG00000003397	CTBP2	shore	38946
chr26:49537001-49537100	0.0298153	-12.5507	hypo	Exon	ENSBTAG00000008272	EBF3	CpG_island	3549
chr26:50857401-50857500	0.0438178	11.0066	hyper	Intron	ENSBTAG00000005965	GPR123	CpG_island	24927
chr26:50857601-50857700	0.00221458	-11.4703	hypo	Intron	ENSBTAG00000005965	GPR123	CpG_island	24727
chr26:51552301-51552400	0.00944572	-27.9977	hypo	Intron	ENSBTAG00000011562	STK32C	CpG_island	56790
chr27:13589901-13590000	0.0192185	14.6805	hyper	Intron	ENSBTAG00000008886	STOX2	CpG_island	90697
chr27:13590001-13590100	6.67257e-06	-24.3431	hypo	Intron	ENSBTAG00000008886	STOX2	CpG_island	90797
chr27:33780501-33780600	0.0255778	27.4306	hyper	Exon	ENSBTAG00000019532	HTRA4	CpG_island	564
chr27:36305801-36305900	0.0405851	17.1552	hyper	Exon	ENSBTAG00000003275	ANK1	-	50127
chr27:36308001-36308100	0.0443102	-20.3704	hypo	Intron	ENSBTAG00000003275	ANK1	-	47927
chr27:36960101-36960200	2.91798e-07	-16.7631	hypo	Exon	ENSBTAG00000014861	SLC20A2	CpG_island	57324
chr27:36960201-36960300	0.0424346	-16.9231	hypo	Exon	ENSBTAG00000014861	SLC20A2	CpG_island	57224
chr27:36960301-36960400	0.00779286	28.2222	hyper	Exon	ENSBTAG00000014861	SLC20A2	CpG_island	57124
chr27:40182901-40183000	0.00176566	27.6786	hyper	Intron	ENSBTAG00000011518	RARB	CpG_island	53070
chr27:41739801-41739900	0.0209575	10.5769	hyper	Intron	ENSBTAG00000017802	THRB	-	44236
chr28:14905201-14905300	0.0260239	-12.3512	hypo	Intron	ENSBTAG00000010947	PHYHIPL	CpG_island	468
chr28:26918201-26918300	0.0191855	16.7593	hyper	Intron	ENSBTAG00000047227		CpG_island	307
chr28:27073801-27073900	0.0210709	23.3181	hyper	Exon	ENSBTAG00000021177	ADAMTS14	-	88233
chr28:28018201-28018300	0.00218475	-18.0507	hypo	Exon	ENSBTAG00000021497	CDH23	-	289137
chr28:41979301-41979400	0.024731	-10.1038	hypo	Exon	ENSBTAG00000007540	GLUD1	CpG_island	291
chr28:43515001-43515100	0.0400399	-25.4124	hypo	Exon	ENSBTAG00000023028	WDFY4	-	88825
chr29:679501-679600	0.0027321	-12.5141	hypo	Intron	ENSBTAG00000022960	HEPHL1	CpG_island	64927
chr29:2315201-2315300	0.0400399	14.7712	hyper	Intron	ENSBTAG00000004081	FAT3	-	289925
chr29:26245101-26245200	0.00727462	-17.48	hypo	Intron	ENSBTAG00000020257	PTPN5	CpG_island	647
chr29:26281601-26281700	0.034643	-30.9568	hypo	Intron	ENSBTAG00000020257	PTPN5	-	37147
chr29:40504801-40504900	0.0295944	10.1517	hyper	Intron	ENSBTAG00000021568	VWCE	CpG_island	651
chr29:41455601-41455700	0.0453622	18.4848	hyper	Exon	ENSBTAG00000006910	ASRGL1	CpG_island	781
chr29:42909001-42909100	0.0214031	18.0946	hyper	Intron	ENSBTAG00000017181	MACROD1	-	183842
chr29:44382101-44382200	0.0025739	-13.5417	hypo	Exon	ENSBTAG00000006747	LTBP3	CpG_island	18478
chr29:44382201-44382300	0.00911768	-17.6471	hypo	Exon	ENSBTAG00000006747	LTBP3	CpG_island	18378
chr29:45509601-45509700	7.59305e-05	-30.5168	hypo	Exon	ENSBTAG00000019700	PC	shore	101442
chr29:46188801-46188900	0.0107326	-31.9444	hypo	Exon	ENSBTAG00000013093	ALDH3B1	CpG_island	580
chr29:47041301-47041400	0.00441918	-16.4983	hypo	Intron	ENSBTAG00000015183	TPCN2	shore	3713
chr29:47043501-47043600	8.97538e-10	-43.094	hypo	Exon	ENSBTAG00000015183	TPCN2	CpG_island	5913
chr29:48132901-48133000	0.0022578	11.3445	hyper	Intron	ENSBTAG00000022188	PPFIA1	CpG_island	54151
chr29:48272501-48272600	0.0155872	15.4749	hyper	Intron	ENSBTAG00000003171	SHANK2	-	106074
chr29:49685601-49685700	0.000264719	15.9392	hyper	Intron	ENSBTAG00000010986	KCNQ1	CpG_island	3796
chr29:50219301-50219400	0.0381525	26.222	hyper	Intron	ENSBTAG00000022158	TNNT3	shore	14648
chr29:50354101-50354200	0.00144658	-14.4088	hypo	Intron	ENSBTAG00000007622	CATD	CpG_island	2137
chr29:50857101-50857200	0.00185827	19.3914	hyper	Exon	ENSBTAG00000010336	TALDO1	shore	6386
chr29:50922301-50922400	0.0425973	-15.9849	hypo	Intron	ENSBTAG00000030999	DUSP8	CpG_island	35046
chr29:50922301-50922400	0.0425973	-15.9849	hypo	Intron	ENSBTAG00000046359	PHRF1	CpG_island	7996
chr29:51098401-51098500	0.0395224	18.8669	hyper	Intron	ENSBTAG00000017861	BRSK2	CpG_island	17052
chrX:2556001-2556100	0.034643	-18.5989	hypo	Intron	ENSBTAG00000006439	DOCK11	CpG_island	410
chrX:3507901-3508000	0.00482144	21.4559	hyper	Exon	ENSBTAG00000019553	AKAP17A	CpG_island	162
chrX:3831901-3832000	0.0274628	-16.0714	hypo	Exon	ENSBTAG00000004291	SEPT6	-	58045
chrX:13734301-13734400	0.0191101	-28.4943	hypo	Exon	ENSBTAG00000015354	ZDHHC9	CpG_island	264
chrX:19860101-19860200	0.0399737	-20.7451	hypo	Intron	ENSBTAG00000014170	MAP7D3	shore	573
chrX:20377701-20377800	0.0161329	24.2297	hyper	Intron	ENSBTAG00000017850	ARHGEF6	CpG_island	11308
chrX:20488101-20488200	0.0366205	13.9454	hyper	Intron	ENSBTAG00000022373		-	544
chrX:31424701-31424800	0.0284453	-13.4793	hypo	Intron	ENSBTAG00000020750	AFF2	CpG_island	549
chrX:33286801-33286900	0.0245824	-28.3525	hypo	Intron	ENSBTAG00000021713	MAMLD1	CpG_island	1077
chrX:33287501-33287600	0.000345932	-36.8147	hypo	Intron	ENSBTAG00000021713	MAMLD1	CpG_island	1777
chrX:33460701-33460800	0.0353905	17.7489	hyper	Exon	ENSBTAG00000014138	MTM1	CpG_island	108
chrX:38558501-38558600	6.94879e-05	-11.4935	hypo	Exon	ENSBTAG00000023978		CpG_island	456
chrX:38788601-38788700	0.0201582	-15.3835	hypo	Exon	ENSBTAG00000007813	CMC4	CpG_island	39
chrX:38788901-38789000	0.0180337	19.4549	hyper	Exon	ENSBTAG00000007813	CMC4	shore	339
chrX:39003801-39003900	0.00127722	-16.702	hypo	Exon	ENSBTAG00000013046	MPP1	CpG_island	270
chrX:39736701-39736800	0.0205288	-21.814	hypo	Exon	ENSBTAG00000011350	FAM58A	CpG_island	123
chrX:39868801-39868900	0.00907836	20.666	hyper	Intron	ENSBTAG00000020547	BCAP31	CpG_island	502
chrX:40133301-40133400	0.00610715	-21.8501	hypo	Exon	ENSBTAG00000016085	IRAK1	CpG_island	155
chrX:40133401-40133500	0.00128924	-13.3989	hypo	Exon	ENSBTAG00000016085	IRAK1	CpG_island	55
chrX:40328101-40328200	0.034931	20.618	hyper	Intron	ENSBTAG00000011190	FLNA	-	4614
chrX:40364901-40365000	0.0113145	31.1226	hyper	Intron	ENSBTAG00000007454	RPL10	shore	199
chrX:56905701-56905800	0.011723	12.2986	hyper	Exon	ENSBTAG00000022920	RNF128	CpG_island	152
chrX:57186201-57186300	0.0450182	-14.4241	hypo	Exon	ENSBTAG00000036028	BEX2	CpG_island	120
chrX:59707801-59707900	0.0291084	-24.9341	hypo	Exon	ENSBTAG00000045877	TSC22D3	CpG_island	609
chrX:59707901-59708000	0.00127529	-26.7496	hypo	Exon	ENSBTAG00000045877	TSC22D3	CpG_island	709
chrX:60057801-60057900	0.000678758	-26.4486	hypo	Exon	ENSBTAG00000045876		CpG_island	179
chrX:79269901-79270000	0.0423139	-12.3726	hypo	Intron	ENSBTAG00000000895	TAF9B	CpG_island	187
chrX:80580201-80580300	0.00326746	20.0422	hyper	Exon	ENSBTAG00000003609	PBDC1	shore	239
chrX:80969801-80969900	0.0363998	-17.8368	hypo	Exon	ENSBTAG00000004549	UPRT	CpG_island	232
chrX:83496101-83496200	0.000700703	-25.8752	hypo	Intron	ENSBTAG00000045925	CITED1	CpG_island	339
chrX:85291601-85291700	0.025035	20.6139	hyper	Intron	ENSBTAG00000011291	DLG3	CpG_island	7006
chrX:85635401-85635500	0.0286857	-15.7948	hypo	Exon	ENSBTAG00000007797	IGBP1	shore	321
chrX:89988301-89988400	0.0155135	-19.2308	hypo	Exon	ENSBTAG00000032926		shore	461
chrX:92023101-92023200	0.0179726	16.2614	hyper	Exon	ENSBTAG00000013250	PCSK1N	CpG_island	158
chrX:92305201-92305300	0.0156326	-19.0637	hypo	Exon	ENSBTAG00000016095	LMO6	shore	1705
chrX:95957401-95957500	0.01412	10.2645	hyper	Exon	ENSBTAG00000017783	TSPYL2	CpG_island	40
chrX:100162101-100162200	0.00121737	13.7652	hyper	Intron	ENSBTAG00000003418	MSN	CpG_island	354
chrX:101508801-101508900	0.00872275	-20.3004	hypo	Exon	ENSBTAG00000045409	bta-mir-2487	CpG_island	173
chrX:102590301-102590400	0.00931782	13.6364	hyper	Exon	ENSBTAG00000031523		CpG_island	241
chrX:105462301-105462400	0.00681145	-20.0008	hypo	Exon	ENSBTAG00000016206	MAOA	CpG_island	264
chrX:108896101-108896200	4.14668e-05	11.0402	hyper	Exon	ENSBTAG00000047339	BCOR	CpG_island	12286
chrX:110532001-110532100	1.48421e-05	19.3338	hyper	Exon	ENSBTAG00000004280	SRPX	CpG_island	222
chrX:111325401-111325500	5.79601e-07	16.9133	hyper	Exon	ENSBTAG00000003088	LANCL3	CpG_island	316
chrX:126864101-126864200	0.0183332	19.5734	hyper	Intron	ENSBTAG00000020987	PTCHD1	CpG_island	75782
chrX:128713801-128713900	0.0236408	12.4917	hyper	Exon	ENSBTAG00000008183	MBTPS2	CpG_island	50
chrX:130307501-130307600	0.000648871	22.9748	hyper	Exon	ENSBTAG00000017633	EIF1AX	CpG_island	332
chrX:132324001-132324100	0.0199554	-11.8134	hypo	Intron	ENSBTAG00000009420	SCML2	CpG_island	370
chrX:133909201-133909300	0.0296808	12.3533	hyper	Intron	ENSBTAG00000002820	RBBP7	CpG_island	42649
chrX:136987601-136987700	1.26119e-11	30.4267	hyper	Exon	ENSBTAG00000010922	TRAPPC2	CpG_island	100
chrX:137693501-137693600	0.00117873	14.0497	hyper	Exon	ENSBTAG00000002626	ARHGAP6	CpG_island	104667
chrX:138716301-138716400	0.00324511	13.1874	hyper	Intron	ENSBTAG00000014367	PRKX	-	1077
chrX:142826301-142826400	0.0313791	11.643	hyper	Exon	ENSBTAG00000011121	CLCN4	-	1383
chrX:146620601-146620700	0.000644991	-28.1319	hypo	Intron	ENSBTAG00000020789	STS	-	131229
chr1:81687601-81687700	0.0291126	-10.9756	hypo	Intergenic	-	-	-	NA
chr1:85951701-85951800	0.0236408	-11.7617	hypo	Intergenic	-	-	CpG_island	NA
chr1:135813201-135813300	1.79597e-07	16.0053	hyper	Intergenic	-	-	-	NA
chr1:145100101-145100200	0.0453994	-15.6446	hypo	Intergenic	-	-	-	NA
chr1:145197701-145197800	0.0228906	25.5298	hyper	Intergenic	-	-	-	NA
chr1:146035901-146036000	0.0295637	21.6504	hyper	Intergenic	-	-	shore	NA
chr1:146206501-146206600	1.82911e-58	-78.3333	hypo	Intergenic	-	-	shore	NA
chr1:154139301-154139400	0.00827437	-17.6852	hypo	Intergenic	-	-	CpG_island	NA
chr1:155513001-155513100	0.00126974	-21.9674	hypo	Intergenic	-	-	-	NA
chr1:155531101-155531200	0.034643	16.1714	hyper	Intergenic	-	-	-	NA
chr2:142901-143000	0.0373407	-17.33	hypo	Intergenic	-	-	shore	NA
chr2:144301-144400	0.0459577	29.8368	hyper	Intergenic	-	-	CpG_island	NA
chr2:8654901-8655000	0.014997	16.9735	hyper	Intergenic	-	-	-	NA
chr2:19944301-19944400	0.000199586	-13.8105	hypo	Intergenic	-	-	CpG_island	NA
chr2:20788601-20788700	0.00326746	-16.1189	hypo	Intergenic	-	-	shore	NA
chr2:22482001-22482100	0.0144069	-14.2511	hypo	Intergenic	-	-	shore	NA
chr2:36531601-36531700	0.000416184	-12.2807	hypo	Intergenic	-	-	CpG_island	NA
chr2:67545801-67545900	9.24871e-06	-10.9422	hypo	Intergenic	-	-	-	NA
chr2:100650301-100650400	0.00714732	-10.4351	hypo	Intergenic	-	-	CpG_island	NA
chr2:104848001-104848100	0.00400149	31.3333	hyper	Intergenic	-	-	shore	NA
chr2:105772201-105772300	0.0265012	10.0535	hyper	Intergenic	-	-	-	NA
chr2:113259601-113259700	1.49982e-05	-41.5626	hypo	Intergenic	-	-	-	NA
chr2:127748701-127748800	0.0449075	-26.325	hypo	Intergenic	-	-	-	NA
chr2:130602801-130602900	2.89491e-14	-74.1379	hypo	Intergenic	-	-	shore	NA
chr2:130608401-130608500	0.0342354	16.6734	hyper	Intergenic	-	-	-	NA
chr2:134442701-134442800	0.0253865	19.0433	hyper	Intergenic	-	-	-	NA
chr2:134763101-134763200	0.0474299	-13.5575	hypo	Intergenic	-	-	CpG_island	NA
chr2:134956201-134956300	0.0306243	24.5312	hyper	Intergenic	-	-	shore	NA
chr2:135281101-135281200	0.0165797	-31.0688	hypo	Intergenic	-	-	-	NA
chr2:135693701-135693800	0.0471699	13.4615	hyper	Intergenic	-	-	CpG_island	NA
chr2:135880301-135880400	0.0252097	-16.3566	hypo	Intergenic	-	-	-	NA
chr2:136025901-136026000	0.0459577	-19.3134	hypo	Intergenic	-	-	shore	NA
chr2:136467801-136467900	0.0174953	15.0209	hyper	Intergenic	-	-	CpG_island	NA
chr3:1020501-1020600	4.94274e-06	-21.8318	hypo	Intergenic	-	-	-	NA
chr3:8108101-8108200	0.0106353	-10.973	hypo	Intergenic	-	-	CpG_island	NA
chr3:21253901-21254000	0.0338816	-22.9001	hypo	Intergenic	-	-	shore	NA
chr3:21326401-21326500	0.00218475	-18.5185	hypo	Intergenic	-	-	CpG_island	NA
chr3:59666001-59666100	0.00497285	-10.084	hypo	Intergenic	-	-	CpG_island	NA
chr3:64412601-64412700	0.0361862	-28.1136	hypo	Intergenic	-	-	CpG_island	NA
chr3:82716001-82716100	0.000605229	-14.9809	hypo	Intergenic	-	-	-	NA
chr3:95025201-95025300	0.00552305	-14.4399	hypo	Intergenic	-	-	-	NA
chr3:96517801-96517900	0.0425209	-12.881	hypo	Intergenic	-	-	CpG_island	NA
chr3:104628401-104628500	0.0380398	-19.6206	hypo	Intergenic	-	-	-	NA
chr3:115708101-115708200	0.0409587	-16.9206	hypo	Intergenic	-	-	-	NA
chr3:117877001-117877100	0.000605229	-28.5586	hypo	Intergenic	-	-	CpG_island	NA
chr3:119422201-119422300	0.0412097	18.1439	hyper	Intergenic	-	-	-	NA
chr3:119504801-119504900	0.0143906	-24.896	hypo	Intergenic	-	-	shore	NA
chr3:119520401-119520500	0.0300873	-12.8396	hypo	Intergenic	-	-	-	NA
chr3:121023901-121024000	0.0153918	13.6228	hyper	Intergenic	-	-	CpG_island	NA
chr3:121359001-121359100	0.0480431	34.4348	hyper	Intergenic	-	-	-	NA
chr4:4775301-4775400	0.0277912	-32.7586	hypo	Intergenic	-	-	shore	NA
chr4:9120601-9120700	0.00714732	16.9084	hyper	Intergenic	-	-	CpG_island	NA
chr4:9369401-9369500	0.00117862	10.3202	hyper	Intergenic	-	-	shore	NA
chr4:27857201-27857300	0.0271247	-22.4195	hypo	Intergenic	-	-	shore	NA
chr4:41491701-41491800	0.017034	26.8289	hyper	Intergenic	-	-	-	NA
chr4:59817201-59817300	0.0316497	10.9586	hyper	Intergenic	-	-	-	NA
chr4:66547601-66547700	0.0230834	19.1634	hyper	Intergenic	-	-	CpG_island	NA
chr4:75384901-75385000	0.0445439	20.9402	hyper	Intergenic	-	-	CpG_island	NA
chr4:87513401-87513500	0.00294442	-13.4173	hypo	Intergenic	-	-	shore	NA
chr4:92395101-92395200	0.0018909	-20.4688	hypo	Intergenic	-	-	CpG_island	NA
chr4:98621101-98621200	0.0149327	13.1189	hyper	Intergenic	-	-	shore	NA
chr4:101394301-101394400	0.0430415	17.917	hyper	Intergenic	-	-	CpG_island	NA
chr4:117470001-117470100	0.0340337	16.849	hyper	Intergenic	-	-	-	NA
chr4:118352101-118352200	0.0206162	12.1501	hyper	Intergenic	-	-	shore	NA
chr4:118520701-118520800	0.00691765	17.4209	hyper	Intergenic	-	-	CpG_island	NA
chr4:118634201-118634300	0.0198854	12.3625	hyper	Intergenic	-	-	-	NA
chr4:118724901-118725000	0.0271247	32.1212	hyper	Intergenic	-	-	shore	NA
chr4:118832401-118832500	0.0267224	-15.2139	hypo	Intergenic	-	-	-	NA
chr4:119127301-119127400	0.000285553	16.6785	hyper	Intergenic	-	-	CpG_island	NA
chr4:119127401-119127500	0.000700703	16.323	hyper	Intergenic	-	-	shore	NA
chr4:119374401-119374500	0.0211841	-18.6519	hypo	Intergenic	-	-	CpG_island	NA
chr4:119379001-119379100	0.00683517	-26.1687	hypo	Intergenic	-	-	CpG_island	NA
chr4:119448301-119448400	0.0020507	28.2517	hyper	Intergenic	-	-	CpG_island	NA
chr4:119825001-119825100	0.0278602	18.9622	hyper	Intergenic	-	-	shore	NA
chr4:119953401-119953500	0.0228906	11.6194	hyper	Intergenic	-	-	CpG_island	NA
chr4:119953801-119953900	1.93883e-12	-53.4483	hypo	Intergenic	-	-	CpG_island	NA
chr4:120008101-120008200	5.00799e-05	12.6972	hyper	Intergenic	-	-	CpG_island	NA
chr4:120021501-120021600	0.0495285	21.3415	hyper	Intergenic	-	-	shore	NA
chr5:11356801-11356900	0.0469123	12.5	hyper	Intergenic	-	-	-	NA
chr5:26145501-26145600	0.0295944	-10.696	hypo	Intergenic	-	-	CpG_island	NA
chr5:27999501-27999600	0.0208041	-15.1856	hypo	Intergenic	-	-	CpG_island	NA
chr5:52462501-52462600	0.00923009	-19.8339	hypo	Intergenic	-	-	CpG_island	NA
chr5:73304901-73305000	0.0183927	18.9153	hyper	Intergenic	-	-	CpG_island	NA
chr5:74232401-74232500	0.00502368	-30.9048	hypo	Intergenic	-	-	-	NA
chr5:90284401-90284500	8.51603e-07	-13.5184	hypo	Intergenic	-	-	CpG_island	NA
chr5:95028501-95028600	0.0443714	21.7692	hyper	Intergenic	-	-	shore	NA
chr5:97135601-97135700	0.0452677	12.4229	hyper	Intergenic	-	-	CpG_island	NA
chr5:104325101-104325200	0.0183927	-27.9557	hypo	Intergenic	-	-	-	NA
chr5:106554001-106554100	0.0205768	-11.6667	hypo	Intergenic	-	-	-	NA
chr5:108625101-108625200	0.0270735	-14.5833	hypo	Intergenic	-	-	-	NA
chr5:109004201-109004300	0.00194773	-30.5834	hypo	Intergenic	-	-	-	NA
chr5:109019301-109019400	0.0258553	-32.4713	hypo	Intergenic	-	-	-	NA
chr5:114116401-114116500	0.00742701	-10.7808	hypo	Intergenic	-	-	shore	NA
chr5:114887001-114887100	0.000871655	-29.2105	hypo	Intergenic	-	-	CpG_island	NA
chr5:115813501-115813600	0.000148483	-39.0244	hypo	Intergenic	-	-	-	NA
chr5:116378101-116378200	5.45165e-05	-25.4355	hypo	Intergenic	-	-	CpG_island	NA
chr5:117093901-117094000	0.00796507	-11.6667	hypo	Intergenic	-	-	shore	NA
chr5:117908801-117908900	0.0140559	-19.8534	hypo	Intergenic	-	-	shore	NA
chr5:118548401-118548500	0.0107881	-29.2708	hypo	Intergenic	-	-	-	NA
chr5:119105901-119106000	0.0205296	24.529	hyper	Intergenic	-	-	CpG_island	NA
chr5:119192401-119192500	0.0355878	-20	hypo	Intergenic	-	-	shore	NA
chr5:119639701-119639800	0.010521	11.1933	hyper	Intergenic	-	-	-	NA
chr5:119756901-119757000	0.0435649	31.4815	hyper	Intergenic	-	-	shore	NA
chr5:120455201-120455300	0.0181333	-26.73	hypo	Intergenic	-	-	shore	NA
chr5:120741501-120741600	0.0379427	24.5858	hyper	Intergenic	-	-	shore	NA
chr5:120950501-120950600	0.00392471	27.4644	hyper	Intergenic	-	-	CpG_island	NA
chr5:121009801-121009900	0.0230229	-19.9735	hypo	Intergenic	-	-	CpG_island	NA
chr5:121075501-121075600	0.0383034	-27.8971	hypo	Intergenic	-	-	shore	NA
chr6:8899001-8899100	0.02452	13.5563	hyper	Intergenic	-	-	CpG_island	NA
chr6:72109701-72109800	0.0212202	-19.6968	hypo	Intergenic	-	-	-	NA
chr6:73559801-73559900	0.01412	-15.4178	hypo	Intergenic	-	-	CpG_island	NA
chr6:108137301-108137400	0.00352822	13.0046	hyper	Intergenic	-	-	CpG_island	NA
chr6:108983101-108983200	0.0352264	-13.9047	hypo	Intergenic	-	-	CpG_island	NA
chr6:109573501-109573600	0.00783026	20.8063	hyper	Intergenic	-	-	shore	NA
chr6:109578501-109578600	0.0037212	-24.7967	hypo	Intergenic	-	-	CpG_island	NA
chr6:118472201-118472300	0.0472806	-11.4295	hypo	Intergenic	-	-	shore	NA
chr6:118482301-118482400	0.0199554	-12.9242	hypo	Intergenic	-	-	shore	NA
chr6:118606701-118606800	0.00131286	-25.7454	hypo	Intergenic	-	-	shore	NA
chr6:118773901-118774000	0.0103105	-29.2115	hypo	Intergenic	-	-	-	NA
chr7:2677501-2677600	0.0465828	-13.3333	hypo	Intergenic	-	-	CpG_island	NA
chr7:12097301-12097400	0.0400399	-11.484	hypo	Intergenic	-	-	CpG_island	NA
chr7:12130801-12130900	0.0461926	-10.8806	hypo	Intergenic	-	-	CpG_island	NA
chr7:12608401-12608500	0.020359	-13.5375	hypo	Intergenic	-	-	shore	NA
chr7:13673701-13673800	0.0254725	18.6806	hyper	Intergenic	-	-	CpG_island	NA
chr7:16172601-16172700	0.0210709	-13.4434	hypo	Intergenic	-	-	CpG_island	NA
chr7:39368901-39369000	0.0115519	-13.141	hypo	Intergenic	-	-	CpG_island	NA
chr7:39961201-39961300	0.0474299	19.2539	hyper	Intergenic	-	-	CpG_island	NA
chr7:44762901-44763000	0.0232121	-13.9378	hypo	Intergenic	-	-	-	NA
chr7:45382801-45382900	0.0127966	17.3398	hyper	Intergenic	-	-	-	NA
chr7:45445001-45445100	0.018847	19.3013	hyper	Intergenic	-	-	CpG_island	NA
chr7:45869201-45869300	0.00966079	-16.1391	hypo	Intergenic	-	-	-	NA
chr7:48382401-48382500	0.0262977	-10.8374	hypo	Intergenic	-	-	shore	NA
chr7:52543401-52543500	0.0360005	-16.0329	hypo	Intergenic	-	-	shore	NA
chr7:67692701-67692800	0.00710032	-24.9983	hypo	Intergenic	-	-	-	NA
chr7:71570001-71570100	2.86942e-05	-23.9684	hypo	Intergenic	-	-	CpG_island	NA
chr7:105907201-105907300	0.0489034	-10.1758	hypo	Intergenic	-	-	shore	NA
chr7:108847901-108848000	0.000108846	-16.5205	hypo	Intergenic	-	-	-	NA
chr7:111228101-111228200	0.0304413	12.9002	hyper	Intergenic	-	-	shore	NA
chr7:111755001-111755100	0.000272401	-22.276	hypo	Intergenic	-	-	CpG_island	NA
chr8:23186201-23186300	0.0419779	15.6032	hyper	Intergenic	-	-	shore	NA
chr8:24900401-24900500	0.0183437	17.0221	hyper	Intergenic	-	-	CpG_island	NA
chr8:56756101-56756200	0.0143529	-15.0495	hypo	Intergenic	-	-	CpG_island	NA
chr8:59159601-59159700	1.43103e-07	-10.0006	hypo	Intergenic	-	-	CpG_island	NA
chr8:74670201-74670300	0.0495285	-25.3612	hypo	Intergenic	-	-	CpG_island	NA
chr8:113194901-113195000	0.0210871	-34.2373	hypo	Intergenic	-	-	shore	NA
chr9:1801-1900	0.00407151	13.564	hyper	Intergenic	-	-	CpG_island	NA
chr9:70501-70600	0.0481027	16.7077	hyper	Intergenic	-	-	-	NA
chr9:79901-80000	0.0305141	14.6847	hyper	Intergenic	-	-	CpG_island	NA
chr9:12946401-12946500	0.0133164	17.2929	hyper	Intergenic	-	-	CpG_island	NA
chr9:12993801-12993900	0.0466733	11.4874	hyper	Intergenic	-	-	shore	NA
chr9:89552601-89552700	0.0112728	12.0378	hyper	Intergenic	-	-	CpG_island	NA
chr9:92636601-92636700	0.025035	-11.626	hypo	Intergenic	-	-	-	NA
chr9:95332401-95332500	0.000402473	-39.8541	hypo	Intergenic	-	-	-	NA
chr9:97530501-97530600	0.013981	-17.7288	hypo	Intergenic	-	-	shore	NA
chr9:100726801-100726900	0.0331686	-11.6942	hypo	Intergenic	-	-	CpG_island	NA
chr9:102224601-102224700	0.04682	-11.3607	hypo	Intergenic	-	-	CpG_island	NA
chr9:103263801-103263900	0.000156954	39.1984	hyper	Intergenic	-	-	-	NA
chr9:104441601-104441700	0.00461615	-15.5538	hypo	Intergenic	-	-	-	NA
chr9:104559101-104559200	0.00364488	41.3306	hyper	Intergenic	-	-	-	NA
chr10:6942301-6942400	0.00953077	22.3593	hyper	Intergenic	-	-	shore	NA
chr10:8998501-8998600	0.00352588	-10.4748	hypo	Intergenic	-	-	-	NA
chr10:13077601-13077700	0.0244778	-13.4615	hypo	Intergenic	-	-	-	NA
chr10:18034001-18034100	0.0155135	-18.4716	hypo	Intergenic	-	-	CpG_island	NA
chr10:29346601-29346700	0.0263873	-14.0703	hypo	Intergenic	-	-	CpG_island	NA
chr10:77828201-77828300	0.000105214	-13.4724	hypo	Intergenic	-	-	CpG_island	NA
chr10:80858201-80858300	0.0157474	10.8262	hyper	Intergenic	-	-	-	NA
chr10:81927901-81928000	0.035127	-10.7017	hypo	Intergenic	-	-	CpG_island	NA
chr10:87746001-87746100	0.0134682	-10.8108	hypo	Intergenic	-	-	-	NA
chr10:89342301-89342400	0.0251108	-17.3668	hypo	Intergenic	-	-	-	NA
chr10:89864001-89864100	0.00743654	21.4595	hyper	Intergenic	-	-	-	NA
chr10:98261701-98261800	0.0352264	15.2121	hyper	Intergenic	-	-	-	NA
chr10:99077401-99077500	1.62429e-05	28.3951	hyper	Intergenic	-	-	-	NA
chr10:100592601-100592700	0.0280281	-17	hypo	Intergenic	-	-	-	NA
chr10:100693501-100693600	0.00850386	-10.8203	hypo	Intergenic	-	-	shore	NA
chr10:101898201-101898300	0.0141288	15.8463	hyper	Intergenic	-	-	CpG_island	NA
chr10:102839001-102839100	4.83339e-05	-26.1326	hypo	Intergenic	-	-	CpG_island	NA
chr10:102878601-102878700	0.0272636	21.5906	hyper	Intergenic	-	-	shore	NA
chr10:103011501-103011600	0.0361924	-18.7174	hypo	Intergenic	-	-	shore	NA
chr10:103112901-103113000	0.000583393	-22.4122	hypo	Intergenic	-	-	CpG_island	NA
chr10:103448901-103449000	8.51811e-08	-23.9798	hypo	Intergenic	-	-	CpG_island	NA
chr10:103771701-103771800	0.000397832	12.9227	hyper	Intergenic	-	-	shore	NA
chr11:5156201-5156300	0.033098	-31.4617	hypo	Intergenic	-	-	-	NA
chr11:5740401-5740500	0.0158796	-10.7801	hypo	Intergenic	-	-	shore	NA
chr11:8953201-8953300	0.0496619	10.6684	hyper	Intergenic	-	-	CpG_island	NA
chr11:27268601-27268700	0.0121816	-13.4946	hypo	Intergenic	-	-	CpG_island	NA
chr11:67298001-67298100	0.0107087	15.2811	hyper	Intergenic	-	-	-	NA
chr11:70329001-70329100	0.000415082	-31.5897	hypo	Intergenic	-	-	-	NA
chr11:74016701-74016800	0.000471994	-14.1187	hypo	Intergenic	-	-	-	NA
chr11:81212701-81212800	0.0372762	10.5263	hyper	Intergenic	-	-	shore	NA
chr11:90870501-90870600	0.0459385	-23.0408	hypo	Intergenic	-	-	-	NA
chr11:96255001-96255100	0.0496853	-16.129	hypo	Intergenic	-	-	CpG_island	NA
chr11:97121201-97121300	0.0255822	-17.5787	hypo	Intergenic	-	-	shore	NA
chr11:99254901-99255000	0.00631277	19.498	hyper	Intergenic	-	-	-	NA
chr11:100851601-100851700	0.00683154	-11.494	hypo	Intergenic	-	-	-	NA
chr11:101229601-101229700	0.00332842	29.6165	hyper	Intergenic	-	-	shore	NA
chr11:101842201-101842300	0.0135759	-14.245	hypo	Intergenic	-	-	-	NA
chr11:103698401-103698500	0.0101718	10.3493	hyper	Intergenic	-	-	-	NA
chr11:104093301-104093400	0.0101144	-29.7468	hypo	Intergenic	-	-	shore	NA
chr11:104548101-104548200	0.0331686	10.3704	hyper	Intergenic	-	-	shore	NA
chr11:104975501-104975600	0.000160972	12.1214	hyper	Intergenic	-	-	CpG_island	NA
chr11:105571801-105571900	0.000796071	-33.7376	hypo	Intergenic	-	-	shore	NA
chr11:106015801-106015900	7.01142e-15	-40.9524	hypo	Intergenic	-	-	CpG_island	NA
chr11:106052301-106052400	0.0190438	-16.453	hypo	Intergenic	-	-	-	NA
chr11:106543501-106543600	0.00683685	28.8925	hyper	Intergenic	-	-	CpG_island	NA
chr11:106561701-106561800	0.000238232	-25.6308	hypo	Intergenic	-	-	-	NA
chr11:106661301-106661400	0.0141288	18.0556	hyper	Intergenic	-	-	shore	NA
chr11:106798801-106798900	0.0280917	16.7882	hyper	Intergenic	-	-	-	NA
chr11:107284501-107284600	0.0421557	15.0204	hyper	Intergenic	-	-	-	NA
chr11:107299601-107299700	0.00107722	-23.5714	hypo	Intergenic	-	-	CpG_island	NA
chr12:21402301-21402400	0.0263254	-16.5258	hypo	Intergenic	-	-	CpG_island	NA
chr12:33123001-33123100	0.0280281	17.7419	hyper	Intergenic	-	-	-	NA
chr12:33620801-33620900	0.00861529	31.9713	hyper	Intergenic	-	-	CpG_island	NA
chr12:35587601-35587700	0.000463896	-21.3115	hypo	Intergenic	-	-	CpG_island	NA
chr12:65606601-65606700	0.0323218	-11.2126	hypo	Intergenic	-	-	-	NA
chr12:72388701-72388800	0.02107	20.706	hyper	Intergenic	-	-	shore	NA
chr12:81187401-81187500	0.00482395	-19.9607	hypo	Intergenic	-	-	-	NA
chr12:88651001-88651100	0.0431217	10.7928	hyper	Intergenic	-	-	CpG_island	NA
chr12:88663801-88663900	0.0196378	-23.6898	hypo	Intergenic	-	-	shore	NA
chr12:89294101-89294200	0.0166839	-27.1088	hypo	Intergenic	-	-	CpG_island	NA
chr12:89720601-89720700	3.56318e-25	-48.4251	hypo	Intergenic	-	-	shore	NA
chr12:89774501-89774600	0.00285953	-12.877	hypo	Intergenic	-	-	CpG_island	NA
chr12:89818101-89818200	0.0203714	24.4241	hyper	Intergenic	-	-	shore	NA
chr12:89933901-89934000	0.000555705	-13.929	hypo	Intergenic	-	-	shore	NA
chr12:90270701-90270800	0.00947507	32.1429	hyper	Intergenic	-	-	shore	NA
chr12:90655601-90655700	0.000151711	-10.7998	hypo	Intergenic	-	-	CpG_island	NA
chr13:3932201-3932300	0.0172798	-20.1428	hypo	Intergenic	-	-	-	NA
chr13:7419701-7419800	0.000941167	19.6568	hyper	Intergenic	-	-	-	NA
chr13:17899101-17899200	0.00577075	24.0318	hyper	Intergenic	-	-	CpG_island	NA
chr13:40225601-40225700	0.000349779	10.2447	hyper	Intergenic	-	-	CpG_island	NA
chr13:40815201-40815300	0.0442744	-22.7949	hypo	Intergenic	-	-	CpG_island	NA
chr13:41104301-41104400	0.00320034	-14.1667	hypo	Intergenic	-	-	CpG_island	NA
chr13:48077101-48077200	1.19376e-06	-40.9197	hypo	Intergenic	-	-	-	NA
chr13:48077701-48077800	0.0289277	14.761	hyper	Intergenic	-	-	-	NA
chr13:48992601-48992700	0.0349631	-33.0392	hypo	Intergenic	-	-	-	NA
chr13:48993101-48993200	0.000247564	10.9563	hyper	Intergenic	-	-	-	NA
chr13:51997301-51997400	0.00761719	14.4293	hyper	Intergenic	-	-	-	NA
chr13:52822601-52822700	0.0171158	-12.7607	hypo	Intergenic	-	-	shore	NA
chr13:56173401-56173500	0.0350461	15.5473	hyper	Intergenic	-	-	-	NA
chr13:57027501-57027600	0.00659695	30.1961	hyper	Intergenic	-	-	-	NA
chr13:58853601-58853700	0.0499855	-20.7054	hypo	Intergenic	-	-	-	NA
chr13:64131601-64131700	1.5518e-09	-21.123	hypo	Intergenic	-	-	CpG_island	NA
chr13:65205101-65205200	0.0154705	27.5987	hyper	Intergenic	-	-	CpG_island	NA
chr13:73877501-73877600	0.0193143	25.4642	hyper	Intergenic	-	-	-	NA
chr13:74294401-74294500	0.0213215	-11.6056	hypo	Intergenic	-	-	-	NA
chr13:78820001-78820100	0.01374	-25.4541	hypo	Intergenic	-	-	CpG_island	NA
chr13:79692801-79692900	0.0441225	-14.1129	hypo	Intergenic	-	-	-	NA
chr13:80138001-80138100	0.0488464	21.2919	hyper	Intergenic	-	-	CpG_island	NA
chr13:81302101-81302200	0.0468713	-23.0756	hypo	Intergenic	-	-	-	NA
chr13:81418701-81418800	0.0178704	11.0317	hyper	Intergenic	-	-	-	NA
chr13:81475301-81475400	0.0404158	14.5161	hyper	Intergenic	-	-	shore	NA
chr13:81524201-81524300	0.0495976	-20.9376	hypo	Intergenic	-	-	shore	NA
chr13:81648301-81648400	7.28739e-05	-28.4556	hypo	Intergenic	-	-	shore	NA
chr13:81820701-81820800	0.0355323	-30.8802	hypo	Intergenic	-	-	shore	NA
chr13:82021501-82021600	0.0149327	-16.6603	hypo	Intergenic	-	-	CpG_island	NA
chr13:84089401-84089500	0.0381525	26.7677	hyper	Intergenic	-	-	-	NA
chr14:208601-208700	0.000208885	11.3258	hyper	Intergenic	-	-	CpG_island	NA
chr14:277801-277900	0.0450826	11.7656	hyper	Intergenic	-	-	CpG_island	NA
chr14:553501-553600	0.000344923	-11.116	hypo	Intergenic	-	-	CpG_island	NA
chr14:1427301-1427400	0.0404222	-12.709	hypo	Intergenic	-	-	CpG_island	NA
chr14:1641001-1641100	0.0432288	-13.5763	hypo	Intergenic	-	-	shore	NA
chr14:2488401-2488500	0.0303434	-16.3131	hypo	Intergenic	-	-	shore	NA
chr14:3194601-3194700	0.00623348	16.1331	hyper	Intergenic	-	-	CpG_island	NA
chr14:3301401-3301500	0.00324511	20.4163	hyper	Intergenic	-	-	shore	NA
chr14:3523801-3523900	0.0109639	-17.8722	hypo	Intergenic	-	-	CpG_island	NA
chr14:3544001-3544100	0.0131465	-32.0528	hypo	Intergenic	-	-	-	NA
chr14:8157901-8158000	0.000293769	-24.8006	hypo	Intergenic	-	-	CpG_island	NA
chr14:9012701-9012800	0.021347	-21.4194	hypo	Intergenic	-	-	-	NA
chr14:11938501-11938600	0.0196378	21.8378	hyper	Intergenic	-	-	-	NA
chr14:21022501-21022600	0.000759295	-25.1012	hypo	Intergenic	-	-	CpG_island	NA
chr14:22664701-22664800	0.00144658	13.0619	hyper	Intergenic	-	-	CpG_island	NA
chr14:28491101-28491200	0.0136028	-23.6937	hypo	Intergenic	-	-	-	NA
chr14:30146001-30146100	0.0405257	22.2764	hyper	Intergenic	-	-	-	NA
chr14:30806201-30806300	0.00758525	-14.0244	hypo	Intergenic	-	-	CpG_island	NA
chr14:31373401-31373500	0.0387046	-13.0435	hypo	Intergenic	-	-	shore	NA
chr14:37278001-37278100	0.0195309	-13.1217	hypo	Intergenic	-	-	CpG_island	NA
chr14:49269301-49269400	0.0218712	31.6092	hyper	Intergenic	-	-	-	NA
chr14:82145301-82145400	0.0387046	15.8664	hyper	Intergenic	-	-	CpG_island	NA
chr14:84122401-84122500	0.0338046	18.3083	hyper	Intergenic	-	-	-	NA
chr15:38801-38900	0.0361172	16.4531	hyper	Intergenic	-	-	CpG_island	NA
chr15:6723601-6723700	0.0120863	-10.7304	hypo	Intergenic	-	-	CpG_island	NA
chr15:24168001-24168100	0.0488464	14.2857	hyper	Intergenic	-	-	shore	NA
chr15:28909201-28909300	0.0425201	-18.4696	hypo	Intergenic	-	-	-	NA
chr15:29281601-29281700	0.000344019	-12.1046	hypo	Intergenic	-	-	-	NA
chr15:52250001-52250100	0.0227472	-24.8692	hypo	Intergenic	-	-	-	NA
chr15:66423101-66423200	0.0333182	20.7228	hyper	Intergenic	-	-	-	NA
chr15:75858501-75858600	0.0135759	18.6273	hyper	Intergenic	-	-	-	NA
chr15:76518701-76518800	0.00833147	33.0335	hyper	Intergenic	-	-	-	NA
chr15:76559701-76559800	0.00304789	18.5417	hyper	Intergenic	-	-	-	NA
chr15:78432201-78432300	0.0188981	14.3083	hyper	Intergenic	-	-	CpG_island	NA
chr15:78439101-78439200	0.0114743	-20.966	hypo	Intergenic	-	-	-	NA
chr15:81677501-81677600	0.00760187	11.2355	hyper	Intergenic	-	-	CpG_island	NA
chr15:81701601-81701700	0.0445585	14.1941	hyper	Intergenic	-	-	CpG_island	NA
chr15:83294601-83294700	0.0357368	-10.4401	hypo	Intergenic	-	-	CpG_island	NA
chr15:85014501-85014600	0.0349631	10.4868	hyper	Intergenic	-	-	-	NA
chr15:85215201-85215300	0.0010026	12.0588	hyper	Intergenic	-	-	shore	NA
chr16:6153801-6153900	0.0168744	-20.2796	hypo	Intergenic	-	-	CpG_island	NA
chr16:20591301-20591400	0.032701	20.846	hyper	Intergenic	-	-	-	NA
chr16:21596601-21596700	0.0322514	12.9932	hyper	Intergenic	-	-	-	NA
chr16:32927601-32927700	0.00593554	11.7188	hyper	Intergenic	-	-	-	NA
chr16:51001201-51001300	0.0197327	23.1977	hyper	Intergenic	-	-	-	NA
chr16:51082001-51082100	0.0429921	32.0565	hyper	Intergenic	-	-	-	NA
chr16:51213801-51213900	0.0310958	33.1176	hyper	Intergenic	-	-	-	NA
chr16:58428101-58428200	0.0342151	-37.6697	hypo	Intergenic	-	-	-	NA
chr16:63180101-63180200	5.72872e-05	13.8166	hyper	Intergenic	-	-	CpG_island	NA
chr16:66307501-66307600	0.0468713	-13.2169	hypo	Intergenic	-	-	-	NA
chr16:78623401-78623500	0.00758525	12.4084	hyper	Intergenic	-	-	CpG_island	NA
chr16:78782801-78782900	0.0214312	11.9117	hyper	Intergenic	-	-	CpG_island	NA
chr16:81555001-81555100	0.0465828	-14.4545	hypo	Intergenic	-	-	CpG_island	NA
chr17:2580901-2581000	0.0281562	-16.7764	hypo	Intergenic	-	-	CpG_island	NA
chr17:3826801-3826900	0.00966079	13.6033	hyper	Intergenic	-	-	CpG_island	NA
chr17:12264101-12264200	0.0431217	10.1099	hyper	Intergenic	-	-	-	NA
chr17:12479901-12480000	0.0121698	10.4527	hyper	Intergenic	-	-	-	NA
chr17:20758501-20758600	0.032701	-11.0498	hypo	Intergenic	-	-	CpG_island	NA
chr17:34097501-34097600	0.0128171	13.1547	hyper	Intergenic	-	-	-	NA
chr17:51074701-51074800	0.00208841	10.5263	hyper	Intergenic	-	-	shore	NA
chr17:58294901-58295000	0.0289247	10.8455	hyper	Intergenic	-	-	-	NA
chr17:60264401-60264500	0.0291543	12.6316	hyper	Intergenic	-	-	-	NA
chr17:62641101-62641200	0.0128139	-28.533	hypo	Intergenic	-	-	-	NA
chr17:69001601-69001700	0.0160593	13.6154	hyper	Intergenic	-	-	CpG_island	NA
chr17:69088401-69088500	0.0433087	17.7777	hyper	Intergenic	-	-	-	NA
chr17:69317201-69317300	0.0266522	25.0754	hyper	Intergenic	-	-	-	NA
chr17:71392601-71392700	0.00792126	-22.1118	hypo	Intergenic	-	-	-	NA
chr17:74041501-74041600	0.0357036	-15.6599	hypo	Intergenic	-	-	shore	NA
chr17:74178101-74178200	0.0372762	21.2963	hyper	Intergenic	-	-	-	NA
chr17:74796701-74796800	0.0121816	-11.3424	hypo	Intergenic	-	-	-	NA
chr17:74885801-74885900	0.0136475	-18.6501	hypo	Intergenic	-	-	CpG_island	NA
chr17:75088901-75089000	0.0393783	-18.7442	hypo	Intergenic	-	-	-	NA
chr17:75109001-75109100	0.0241013	21.7857	hyper	Intergenic	-	-	CpG_island	NA
chr18:8701-8800	0.00283567	11.6762	hyper	Intergenic	-	-	shore	NA
chr18:10716101-10716200	0.0263254	38.2143	hyper	Intergenic	-	-	shore	NA
chr18:11104301-11104400	0.0252807	-15.076	hypo	Intergenic	-	-	-	NA
chr18:11406401-11406500	0.0404222	10.7867	hyper	Intergenic	-	-	shore	NA
chr18:11492101-11492200	0.0173013	12.7668	hyper	Intergenic	-	-	CpG_island	NA
chr18:11996701-11996800	0.047046	21.1068	hyper	Intergenic	-	-	-	NA
chr18:12191401-12191500	0.0477284	33.7542	hyper	Intergenic	-	-	-	NA
chr18:12344801-12344900	0.0316418	-12.8571	hypo	Intergenic	-	-	-	NA
chr18:13586001-13586100	0.0438883	14.0657	hyper	Intergenic	-	-	-	NA
chr18:14035701-14035800	0.00966079	25.0563	hyper	Intergenic	-	-	-	NA
chr18:14371701-14371800	4.19695e-07	43.2432	hyper	Intergenic	-	-	CpG_island	NA
chr18:18465701-18465800	1.83375e-06	15.2239	hyper	Intergenic	-	-	-	NA
chr18:32953501-32953600	0.0358576	-10.6061	hypo	Intergenic	-	-	CpG_island	NA
chr18:34319601-34319700	0.0424269	-25.443	hypo	Intergenic	-	-	CpG_island	NA
chr18:34414901-34415000	0.0277912	-17.5595	hypo	Intergenic	-	-	CpG_island	NA
chr18:49150401-49150500	0.0454622	-27.7778	hypo	Intergenic	-	-	-	NA
chr18:54145301-54145400	0.032044	33.4117	hyper	Intergenic	-	-	CpG_island	NA
chr18:54719601-54719700	0.0216235	-12.8202	hypo	Intergenic	-	-	CpG_island	NA
chr18:59576401-59576500	0.0294918	25.4699	hyper	Intergenic	-	-	-	NA
chr18:62287801-62287900	0.0310958	-19.7067	hypo	Intergenic	-	-	shore	NA
chr18:64290801-64290900	0.00852429	27.0868	hyper	Intergenic	-	-	CpG_island	NA
chr18:64291501-64291600	0.0268668	17.9689	hyper	Intergenic	-	-	CpG_island	NA
chr18:65491101-65491200	0.00751247	10.9957	hyper	Intergenic	-	-	CpG_island	NA
chr18:65930501-65930600	0.0151232	-15.2378	hypo	Intergenic	-	-	CpG_island	NA
chr19:13326801-13326900	0.0396705	11.1111	hyper	Intergenic	-	-	-	NA
chr19:14803901-14804000	0.00242249	-17.9249	hypo	Intergenic	-	-	-	NA
chr19:18194501-18194600	0.0191128	-33.7041	hypo	Intergenic	-	-	-	NA
chr19:18717801-18717900	0.0306363	-27.0184	hypo	Intergenic	-	-	-	NA
chr19:18823901-18824000	0.00352588	17.7758	hyper	Intergenic	-	-	CpG_island	NA
chr19:25060901-25061000	0.0433829	-10.6667	hypo	Intergenic	-	-	-	NA
chr19:26306301-26306400	0.0328915	-17.6596	hypo	Intergenic	-	-	shore	NA
chr19:27872301-27872400	0.0044549	30.1471	hyper	Intergenic	-	-	-	NA
chr19:31499901-31500000	0.0444787	10.3833	hyper	Intergenic	-	-	-	NA
chr19:34271601-34271700	0.0320792	-18.3367	hypo	Intergenic	-	-	-	NA
chr19:35096201-35096300	0.0262808	23.8118	hyper	Intergenic	-	-	-	NA
chr19:35763801-35763900	0.0224152	-13.8481	hypo	Intergenic	-	-	CpG_island	NA
chr19:38011501-38011600	9.13004e-06	-19.9405	hypo	Intergenic	-	-	CpG_island	NA
chr19:38011601-38011700	1.80274e-05	-17.7489	hypo	Intergenic	-	-	CpG_island	NA
chr19:41418901-41419000	0.0363869	-32.3758	hypo	Intergenic	-	-	-	NA
chr19:58243101-58243200	0.0154234	-14.5161	hypo	Intergenic	-	-	-	NA
chr19:60762301-60762400	0.00481042	17.5926	hyper	Intergenic	-	-	-	NA
chr19:62872201-62872300	0.00242757	-18.9668	hypo	Intergenic	-	-	shore	NA
chr19:63008101-63008200	0.000380045	-26.9585	hypo	Intergenic	-	-	CpG_island	NA
chr19:63420201-63420300	3.23984e-05	13.1079	hyper	Intergenic	-	-	-	NA
chr19:63588801-63588900	0.0329041	-21.7391	hypo	Intergenic	-	-	-	NA
chr19:63654401-63654500	0.0229111	16.9317	hyper	Intergenic	-	-	-	NA
chr20:545801-545900	0.0164157	10.0019	hyper	Intergenic	-	-	CpG_island	NA
chr20:1899401-1899500	0.00178141	-23.5837	hypo	Intergenic	-	-	-	NA
chr20:3389601-3389700	0.00257979	14.1568	hyper	Intergenic	-	-	shore	NA
chr20:6367501-6367600	0.0242512	20.0307	hyper	Intergenic	-	-	CpG_island	NA
chr20:6567001-6567100	0.0480384	-15.8144	hypo	Intergenic	-	-	-	NA
chr20:7762901-7763000	0.000565702	25.084	hyper	Intergenic	-	-	-	NA
chr20:8334501-8334600	0.0151786	-21.2275	hypo	Intergenic	-	-	-	NA
chr20:14787101-14787200	0.0124668	-10.1536	hypo	Intergenic	-	-	CpG_island	NA
chr20:31661901-31662000	0.0177582	-15.1956	hypo	Intergenic	-	-	CpG_island	NA
chr20:36528101-36528200	0.0119221	27.6691	hyper	Intergenic	-	-	-	NA
chr20:49533101-49533200	0.020359	18.6056	hyper	Intergenic	-	-	-	NA
chr20:55752501-55752600	0.0160356	-27.6838	hypo	Intergenic	-	-	-	NA
chr20:58970601-58970700	0.0406541	28.8197	hyper	Intergenic	-	-	shore	NA
chr20:69463501-69463600	0.0439839	-23.4115	hypo	Intergenic	-	-	shore	NA
chr20:69510401-69510500	0.000533822	21.25	hyper	Intergenic	-	-	shore	NA
chr20:69633701-69633800	0.0465485	-14.1975	hypo	Intergenic	-	-	CpG_island	NA
chr20:69811201-69811300	0.0223005	-14.7273	hypo	Intergenic	-	-	-	NA
chr20:70668501-70668600	0.0118125	-30.9412	hypo	Intergenic	-	-	-	NA
chr20:70811901-70812000	0.000294361	13.7752	hyper	Intergenic	-	-	CpG_island	NA
chr20:70939601-70939700	0.0421557	30.2495	hyper	Intergenic	-	-	shore	NA
chr20:71022401-71022500	0.0156521	-11.6213	hypo	Intergenic	-	-	shore	NA
chr20:71073301-71073400	0.0198473	-10.1655	hypo	Intergenic	-	-	shore	NA
chr20:71113201-71113300	0.0162381	-14.8612	hypo	Intergenic	-	-	shore	NA
chr20:71450201-71450300	0.0434991	29.1813	hyper	Intergenic	-	-	CpG_island	NA
chr21:8752401-8752500	0.0145201	25.5807	hyper	Intergenic	-	-	-	NA
chr21:10779701-10779800	0.0167061	-21.147	hypo	Intergenic	-	-	CpG_island	NA
chr21:25228701-25228800	0.0162535	10.1311	hyper	Intergenic	-	-	CpG_island	NA
chr21:28279901-28280000	0.00342846	-13.0117	hypo	Intergenic	-	-	CpG_island	NA
chr21:39820201-39820300	0.0188981	19.5175	hyper	Intergenic	-	-	-	NA
chr21:60869601-60869700	0.0226794	-10.6478	hypo	Intergenic	-	-	CpG_island	NA
chr21:60891701-60891800	6.22825e-05	-21.982	hypo	Intergenic	-	-	CpG_island	NA
chr21:62351301-62351400	0.0191525	-26.1137	hypo	Intergenic	-	-	shore	NA
chr21:65980501-65980600	0.032341	12.5354	hyper	Intergenic	-	-	-	NA
chr21:67258901-67259000	0.000310772	-10.7143	hypo	Intergenic	-	-	CpG_island	NA
chr21:67643201-67643300	2.64643e-05	13.4745	hyper	Intergenic	-	-	-	NA
chr21:68047701-68047800	0.000887728	16.6818	hyper	Intergenic	-	-	CpG_island	NA
chr21:68208001-68208100	0.00689062	-14.9425	hypo	Intergenic	-	-	-	NA
chr21:68607001-68607100	2.50907e-05	39.4608	hyper	Intergenic	-	-	-	NA
chr21:68966201-68966300	0.0210871	19.6074	hyper	Intergenic	-	-	shore	NA
chr21:70090701-70090800	0.045774	23.9817	hyper	Intergenic	-	-	shore	NA
chr21:70096901-70097000	0.027939	-11.3202	hypo	Intergenic	-	-	CpG_island	NA
chr21:70511901-70512000	0.0155135	-41.2088	hypo	Intergenic	-	-	-	NA
chr21:70590201-70590300	0.0200693	-24.3813	hypo	Intergenic	-	-	-	NA
chr21:71074201-71074300	0.0121022	20.9274	hyper	Intergenic	-	-	CpG_island	NA
chr21:71399301-71399400	0.0193143	-13.0531	hypo	Intergenic	-	-	CpG_island	NA
chr22:682101-682200	0.00524299	-10.4031	hypo	Intergenic	-	-	CpG_island	NA
chr22:1937901-1938000	0.021025	22.5397	hyper	Intergenic	-	-	-	NA
chr22:12966201-12966300	0.000889884	-19.6374	hypo	Intergenic	-	-	shore	NA
chr22:14815401-14815500	0.0214031	12.4209	hyper	Intergenic	-	-	-	NA
chr22:18464501-18464600	0.0400399	16	hyper	Intergenic	-	-	-	NA
chr22:29989101-29989200	0.0466501	14.8677	hyper	Intergenic	-	-	shore	NA
chr22:44628201-44628300	0.0210776	15.4428	hyper	Intergenic	-	-	-	NA
chr22:50770701-50770800	0.0453533	14.9982	hyper	Intergenic	-	-	-	NA
chr22:51100901-51101000	6.77357e-07	-42.284	hypo	Intergenic	-	-	-	NA
chr22:55674201-55674300	0.0489971	-16.1472	hypo	Intergenic	-	-	shore	NA
chr22:55869201-55869300	0.00114	26.5604	hyper	Intergenic	-	-	-	NA
chr22:58373801-58373900	0.0200668	-11.7237	hypo	Intergenic	-	-	CpG_island	NA
chr22:58899401-58899500	0.000199839	-24.2845	hypo	Intergenic	-	-	shore	NA
chr22:59119101-59119200	0.0401585	-19.9074	hypo	Intergenic	-	-	-	NA
chr22:59301501-59301600	0.0489274	-15.6062	hypo	Intergenic	-	-	shore	NA
chr22:59443201-59443300	0.0234493	-10.4507	hypo	Intergenic	-	-	CpG_island	NA
chr22:59457801-59457900	0.0087388	10.6366	hyper	Intergenic	-	-	CpG_island	NA
chr22:59981001-59981100	0.0263254	19.3114	hyper	Intergenic	-	-	-	NA
chr22:60840601-60840700	0.0313038	16.782	hyper	Intergenic	-	-	CpG_island	NA
chr22:60847001-60847100	0.0190666	21.8937	hyper	Intergenic	-	-	shore	NA
chr23:3227501-3227600	0.0112121	27.1769	hyper	Intergenic	-	-	shore	NA
chr23:7342601-7342700	0.0213344	23.1863	hyper	Intergenic	-	-	CpG_island	NA
chr23:18976101-18976200	0.035722	11.9048	hyper	Intergenic	-	-	-	NA
chr23:19992201-19992300	0.0165797	15.5334	hyper	Intergenic	-	-	-	NA
chr23:19996301-19996400	0.0379258	-18.8429	hypo	Intergenic	-	-	-	NA
chr23:19999201-19999300	0.000209841	-20.9582	hypo	Intergenic	-	-	-	NA
chr23:27145501-27145600	0.010521	16.2222	hyper	Intergenic	-	-	-	NA
chr23:40434701-40434800	0.0294079	15.5362	hyper	Intergenic	-	-	CpG_island	NA
chr23:42600501-42600600	0.0270132	-33.1332	hypo	Intergenic	-	-	-	NA
chr23:44095601-44095700	0.0229111	-36.9624	hypo	Intergenic	-	-	-	NA
chr23:47874101-47874200	0.0423139	11.38	hyper	Intergenic	-	-	shore	NA
chr23:48208001-48208100	1.05843e-05	25.4076	hyper	Intergenic	-	-	CpG_island	NA
chr23:50698701-50698800	0.0275633	-24.9263	hypo	Intergenic	-	-	-	NA
chr23:50938501-50938600	0.0149327	12.8663	hyper	Intergenic	-	-	-	NA
chr23:50966801-50966900	0.0218116	-18.6759	hypo	Intergenic	-	-	-	NA
chr23:51088701-51088800	0.0495067	-23.4298	hypo	Intergenic	-	-	shore	NA
chr23:51457101-51457200	0.0349304	10.4628	hyper	Intergenic	-	-	CpG_island	NA
chr23:51536701-51536800	0.00870131	-22.6198	hypo	Intergenic	-	-	shore	NA
chr23:51622501-51622600	0.0476192	11.6056	hyper	Intergenic	-	-	-	NA
chr23:51772901-51773000	0.000883791	-12.79	hypo	Intergenic	-	-	shore	NA
chr24:1110701-1110800	0.00886925	-13.876	hypo	Intergenic	-	-	-	NA
chr24:1296801-1296900	0.0473277	22.8571	hyper	Intergenic	-	-	shore	NA
chr24:1302501-1302600	1.06782e-14	-40.1042	hypo	Intergenic	-	-	CpG_island	NA
chr24:1320801-1320900	0.0286798	31.1594	hyper	Intergenic	-	-	shore	NA
chr24:1470801-1470900	0.0495148	-28.4457	hypo	Intergenic	-	-	-	NA
chr24:2179001-2179100	0.000494544	-43.2099	hypo	Intergenic	-	-	-	NA
chr24:3793801-3793900	0.000247792	-21.4891	hypo	Intergenic	-	-	CpG_island	NA
chr24:7199601-7199700	0.0367048	-10.4874	hypo	Intergenic	-	-	CpG_island	NA
chr24:46643001-46643100	0.04682	21.1149	hyper	Intergenic	-	-	shore	NA
chr24:50939401-50939500	4.87246e-06	10.4314	hyper	Intergenic	-	-	CpG_island	NA
chr24:51070801-51070900	0.000192116	23.0266	hyper	Intergenic	-	-	CpG_island	NA
chr24:59333601-59333700	0.00928944	-17.8571	hypo	Intergenic	-	-	-	NA
chr24:60354001-60354100	0.0275652	31.2788	hyper	Intergenic	-	-	CpG_island	NA
chr24:60867001-60867100	0.0495285	11.8056	hyper	Intergenic	-	-	CpG_island	NA
chr25:486401-486500	0.0154766	13.8121	hyper	Intergenic	-	-	-	NA
chr25:937301-937400	0.0421715	-22.5071	hypo	Intergenic	-	-	CpG_island	NA
chr25:1031801-1031900	0.0281562	-25.9838	hypo	Intergenic	-	-	shore	NA
chr25:2125301-2125400	0.014272	-10.1064	hypo	Intergenic	-	-	CpG_island	NA
chr25:2397501-2397600	0.0236408	-15.6566	hypo	Intergenic	-	-	-	NA
chr25:9387901-9388000	0.0488464	-20.2496	hypo	Intergenic	-	-	-	NA
chr25:14919001-14919100	0.034643	13.0972	hyper	Intergenic	-	-	-	NA
chr25:22923601-22923700	0.0272222	29.5	hyper	Intergenic	-	-	-	NA
chr25:27196101-27196200	0.00520217	-14.2118	hypo	Intergenic	-	-	CpG_island	NA
chr25:30137501-30137600	0.00181083	-24.5817	hypo	Intergenic	-	-	shore	NA
chr25:30277901-30278000	0.0484023	-37.3737	hypo	Intergenic	-	-	CpG_island	NA
chr25:32362101-32362200	3.88567e-05	12.4888	hyper	Intergenic	-	-	CpG_island	NA
chr25:32469601-32469700	0.0346071	-10.7518	hypo	Intergenic	-	-	CpG_island	NA
chr25:32471601-32471700	0.00559455	-12.0908	hypo	Intergenic	-	-	CpG_island	NA
chr25:33930201-33930300	0.0188236	26.0585	hyper	Intergenic	-	-	CpG_island	NA
chr25:35721401-35721500	0.0479107	-11.9881	hypo	Intergenic	-	-	-	NA
chr25:39323701-39323800	0.00285953	20.3704	hyper	Intergenic	-	-	shore	NA
chr25:39996501-39996600	0.0214031	10.1852	hyper	Intergenic	-	-	shore	NA
chr25:40739901-40740000	0.0127244	12.1272	hyper	Intergenic	-	-	-	NA
chr25:40859101-40859200	0.000110566	13.4062	hyper	Intergenic	-	-	-	NA
chr25:41902201-41902300	0.047077	17.6703	hyper	Intergenic	-	-	shore	NA
chr25:41957601-41957700	0.00602764	-21.4172	hypo	Intergenic	-	-	shore	NA
chr25:42133701-42133800	0.0107326	24.8027	hyper	Intergenic	-	-	CpG_island	NA
chr26:21995201-21995300	0.0400399	16.1058	hyper	Intergenic	-	-	-	NA
chr26:38153201-38153300	0.00686037	-11.5444	hypo	Intergenic	-	-	shore	NA
chr26:38336101-38336200	0.0235287	21.3636	hyper	Intergenic	-	-	shore	NA
chr26:43634701-43634800	0.0306243	-25.5543	hypo	Intergenic	-	-	-	NA
chr26:44298801-44298900	0.000388079	-43.5897	hypo	Intergenic	-	-	-	NA
chr26:49206501-49206600	0.0315638	13.3759	hyper	Intergenic	-	-	CpG_island	NA
chr26:49573901-49574000	0.0131419	-12.8331	hypo	Intergenic	-	-	shore	NA
chr26:49576301-49576400	0.0363707	12.7098	hyper	Intergenic	-	-	-	NA
chr26:50200101-50200200	0.0200693	21.131	hyper	Intergenic	-	-	-	NA
chr26:50918701-50918800	0.0396705	12.7924	hyper	Intergenic	-	-	shore	NA
chr26:50926201-50926300	4.41634e-25	-33.3275	hypo	Intergenic	-	-	shore	NA
chr26:51071101-51071200	0.00255861	17.5858	hyper	Intergenic	-	-	CpG_island	NA
chr26:51265601-51265700	0.015447	15.0767	hyper	Intergenic	-	-	-	NA
chr27:417301-417400	0.0276593	-32.5911	hypo	Intergenic	-	-	shore	NA
chr27:25083901-25084000	0.0076565	23.6928	hyper	Intergenic	-	-	-	NA
chr27:25158801-25158900	0.0100176	14.4838	hyper	Intergenic	-	-	CpG_island	NA
chr27:32544701-32544800	0.0357881	-24.9428	hypo	Intergenic	-	-	-	NA
chr27:35770201-35770300	0.00959384	38.0495	hyper	Intergenic	-	-	-	NA
chr27:36254901-36255000	0.00948512	-23.8221	hypo	Intergenic	-	-	CpG_island	NA
chr27:38467101-38467200	0.0172798	-19.0821	hypo	Intergenic	-	-	-	NA
chr27:40110201-40110300	0.0107881	-11.8664	hypo	Intergenic	-	-	CpG_island	NA
chr27:42622901-42623000	9.00756e-05	13.1973	hyper	Intergenic	-	-	-	NA
chr27:44045501-44045600	2.41084e-08	-27.4194	hypo	Intergenic	-	-	CpG_island	NA
chr27:44127301-44127400	0.000110504	-25.5439	hypo	Intergenic	-	-	-	NA
chr28:2432001-2432100	0.00133777	15.0728	hyper	Intergenic	-	-	CpG_island	NA
chr28:2432201-2432300	0.0328199	22.0974	hyper	Intergenic	-	-	CpG_island	NA
chr28:4524301-4524400	0.0443178	18.0435	hyper	Intergenic	-	-	shore	NA
chr28:11351801-11351900	0.0433537	12.8529	hyper	Intergenic	-	-	CpG_island	NA
chr28:11360001-11360100	1.39228e-09	20.6632	hyper	Intergenic	-	-	CpG_island	NA
chr28:11362301-11362400	1.09461e-06	-14.1059	hypo	Intergenic	-	-	CpG_island	NA
chr28:46269301-46269400	0.0403127	-10.0047	hypo	Intergenic	-	-	shore	NA
chr29:5649801-5649900	0.00232173	-10.7127	hypo	Intergenic	-	-	CpG_island	NA
chr29:19407601-19407700	0.0279161	16.1526	hyper	Intergenic	-	-	-	NA
chr29:24374001-24374100	0.0374916	14.8466	hyper	Intergenic	-	-	-	NA
chr29:28431101-28431200	0.0200295	22.0491	hyper	Intergenic	-	-	-	NA
chr29:28897201-28897300	0.020359	-17.4603	hypo	Intergenic	-	-	-	NA
chr29:30114501-30114600	0.000316722	10.594	hyper	Intergenic	-	-	shore	NA
chr29:33713901-33714000	0.0301282	-18.9283	hypo	Intergenic	-	-	-	NA
chr29:33892801-33892900	0.000145191	-30.8885	hypo	Intergenic	-	-	-	NA
chr29:40828601-40828700	0.0344337	-21.9231	hypo	Intergenic	-	-	-	NA
chr29:46461801-46461900	0.0430057	-12.5994	hypo	Intergenic	-	-	-	NA
chr29:47078101-47078200	0.0282238	16.9414	hyper	Intergenic	-	-	CpG_island	NA
chr29:48380801-48380900	0.0405526	16.0147	hyper	Intergenic	-	-	shore	NA
chr29:48400501-48400600	0.0387084	-28.5004	hypo	Intergenic	-	-	shore	NA
chr29:49024301-49024400	0.0131419	13.6973	hyper	Intergenic	-	-	CpG_island	NA
chr29:49453001-49453100	0.0463051	-14.2535	hypo	Intergenic	-	-	CpG_island	NA
chr29:49473101-49473200	0.00244068	-13.5925	hypo	Intergenic	-	-	shore	NA
chr29:49731801-49731900	0.0197531	-12.8575	hypo	Intergenic	-	-	-	NA
chr29:50151501-50151600	0.0192186	14.0501	hyper	Intergenic	-	-	CpG_island	NA
chr29:50155901-50156000	0.0262492	-28.5846	hypo	Intergenic	-	-	-	NA
chr29:50209201-50209300	1.30724e-05	-25.2655	hypo	Intergenic	-	-	shore	NA
chr29:50579001-50579100	0.000216272	-23.5294	hypo	Intergenic	-	-	CpG_island	NA
chrX:2172901-2173000	1.70498e-07	23.8901	hyper	Intergenic	-	-	CpG_island	NA
chrX:2173101-2173200	0.0121698	-12.3313	hypo	Intergenic	-	-	CpG_island	NA
chrX:3401001-3401100	0.0338046	10.8861	hyper	Intergenic	-	-	CpG_island	NA
chrX:3892001-3892100	0.0436374	-19.1332	hypo	Intergenic	-	-	CpG_island	NA
chrX:4147501-4147600	0.0378198	25.7051	hyper	Intergenic	-	-	CpG_island	NA
chrX:4652601-4652700	0.00578873	19.7339	hyper	Intergenic	-	-	-	NA
chrX:7890301-7890400	0.0475294	-14.916	hypo	Intergenic	-	-	CpG_island	NA
chrX:7890801-7890900	0.000711161	-14.7614	hypo	Intergenic	-	-	CpG_island	NA
chrX:9194201-9194300	0.0424079	-22.7879	hypo	Intergenic	-	-	CpG_island	NA
chrX:13588601-13588700	0.00954579	19.8268	hyper	Intergenic	-	-	CpG_island	NA
chrX:13830001-13830100	4.00397e-05	22.1231	hyper	Intergenic	-	-	CpG_island	NA
chrX:13849101-13849200	0.0191855	17.2547	hyper	Intergenic	-	-	CpG_island	NA
chrX:14089701-14089800	0.0433087	-33.3791	hypo	Intergenic	-	-	CpG_island	NA
chrX:14991901-14992000	0.032955	20.3861	hyper	Intergenic	-	-	shore	NA
chrX:16782301-16782400	0.00332842	-23.75	hypo	Intergenic	-	-	CpG_island	NA
chrX:17195101-17195200	0.0175154	-15.6122	hypo	Intergenic	-	-	CpG_island	NA
chrX:20581301-20581400	0.000900746	-16.7998	hypo	Intergenic	-	-	CpG_island	NA
chrX:20581401-20581500	0.0368946	-11.0935	hypo	Intergenic	-	-	CpG_island	NA
chrX:20822001-20822100	0.0405257	25.1452	hyper	Intergenic	-	-	-	NA
chrX:21020601-21020700	0.0473277	-19.3407	hypo	Intergenic	-	-	CpG_island	NA
chrX:23193001-23193100	0.0128094	-19.4111	hypo	Intergenic	-	-	shore	NA
chrX:23397901-23398000	0.0154766	-27.2436	hypo	Intergenic	-	-	shore	NA
chrX:24051701-24051800	0.000187106	-16.7962	hypo	Intergenic	-	-	CpG_island	NA
chrX:24109001-24109100	0.000487046	-15.1325	hypo	Intergenic	-	-	CpG_island	NA
chrX:24110401-24110500	0.000118342	26.2936	hyper	Intergenic	-	-	CpG_island	NA
chrX:24437201-24437300	0.0215376	-13.4546	hypo	Intergenic	-	-	shore	NA
chrX:24437701-24437800	0.0327436	12.0813	hyper	Intergenic	-	-	CpG_island	NA
chrX:28507001-28507100	0.0160277	10.8545	hyper	Intergenic	-	-	CpG_island	NA
chrX:28714101-28714200	0.0495148	-19.7538	hypo	Intergenic	-	-	CpG_island	NA
chrX:29882401-29882500	0.000700703	16.3769	hyper	Intergenic	-	-	CpG_island	NA
chrX:33740301-33740400	0.0342797	21.0448	hyper	Intergenic	-	-	CpG_island	NA
chrX:39631201-39631300	0.0301804	12.0723	hyper	Intergenic	-	-	-	NA
chrX:40014801-40014900	0.0327436	-24.8276	hypo	Intergenic	-	-	CpG_island	NA
chrX:40430601-40430700	0.0364254	12.7071	hyper	Intergenic	-	-	CpG_island	NA
chrX:40438301-40438400	0.00195643	23.5465	hyper	Intergenic	-	-	shore	NA
chrX:40438701-40438800	0.0498746	14.8675	hyper	Intergenic	-	-	CpG_island	NA
chrX:42517201-42517300	0.00557491	19.0911	hyper	Intergenic	-	-	CpG_island	NA
chrX:54833501-54833600	0.0468803	13.4479	hyper	Intergenic	-	-	CpG_island	NA
chrX:55906201-55906300	0.00366549	15.2229	hyper	Intergenic	-	-	CpG_island	NA
chrX:57121101-57121200	0.0365898	-14.4073	hypo	Intergenic	-	-	CpG_island	NA
chrX:59992801-59992900	8.51603e-07	-33.674	hypo	Intergenic	-	-	CpG_island	NA
chrX:60258501-60258600	0.000555705	31.7152	hyper	Intergenic	-	-	CpG_island	NA
chrX:86473601-86473700	0.0283408	14.5342	hyper	Intergenic	-	-	-	NA
chrX:90361101-90361200	0.0221172	-13.2114	hypo	Intergenic	-	-	CpG_island	NA
chrX:90562801-90562900	0.00775781	-15.9629	hypo	Intergenic	-	-	CpG_island	NA
chrX:91073701-91073800	0.0258017	20	hyper	Intergenic	-	-	CpG_island	NA
chrX:91074001-91074100	0.00195643	-27.6961	hypo	Intergenic	-	-	CpG_island	NA
chrX:94141601-94141700	0.0103677	13.0083	hyper	Intergenic	-	-	CpG_island	NA
chrX:108369701-108369800	0.0121116	15.4712	hyper	Intergenic	-	-	shore	NA
chrX:108370101-108370200	0.00771501	-13.1694	hypo	Intergenic	-	-	CpG_island	NA
chrX:108810301-108810400	0.00149336	15.7955	hyper	Intergenic	-	-	CpG_island	NA
chrX:109080401-109080500	0.0186892	-27.5397	hypo	Intergenic	-	-	-	NA
chrX:125349701-125349800	0.0400399	-15.5796	hypo	Intergenic	-	-	CpG_island	NA
chrX:129762701-129762800	0.0380603	23.6842	hyper	Intergenic	-	-	CpG_island	NA
chrX:130325901-130326000	0.0159127	14.0627	hyper	Intergenic	-	-	CpG_island	NA
chrX:131587601-131587700	0.000218925	13.639	hyper	Intergenic	-	-	CpG_island	NA
chrX:133337801-133337900	0.0210871	-12.3809	hypo	Intergenic	-	-	shore	NA
chrX:133339701-133339800	0.00342846	-17.4122	hypo	Intergenic	-	-	CpG_island	NA
chrX:133340101-133340200	0.0380398	10.1113	hyper	Intergenic	-	-	CpG_island	NA
chrX:136757801-136757900	0.00552305	20.0345	hyper	Intergenic	-	-	CpG_island	NA
chrX:140424401-140424500	0.0341026	10.1836	hyper	Intergenic	-	-	CpG_island	NA
chrX:142412801-142412900	0.000631409	-13.2954	hypo	Intergenic	-	-	CpG_island	NA
chrX:144052601-144052700	0.0245824	-13.2612	hypo	Intergenic	-	-	-	NA
chrX:144090801-144090900	0.000112814	-13.5417	hypo	Intergenic	-	-	CpG_island	NA
chrX:144091201-144091300	0.047123	14.2092	hyper	Intergenic	-	-	CpG_island	NA
chrX:145075201-145075300	0.0372762	33.3696	hyper	Intergenic	-	-	-	NA
chrX:146209501-146209600	0.0188981	13.6156	hyper	Intergenic	-	-	-	NA
chr2:120227001-120227100	0.00767645	-11.1111	hypo	Promoter	ENSBTAG00000002549	PTMA	CpG_island	-1181
chr4:44720901-44721000	0.000194462	11.585	hyper	Promoter	ENSBTAG00000014171	NAPEPLD	CpG_island	-1723
chr4:64131001-64131100	0.0400399	11.0324	hyper	Promoter	ENSBTAG00000032598	RP9	shore	-1814
chr5:120059801-120059900	0.0107083	-19.5777	hypo	Promoter	ENSBTAG00000046800	KLHDC7B	shore	-515
chr5:120126901-120127000	1.9657e-05	12.8319	hyper	Promoter	ENSBTAG00000030179	MAPK8IP2	CpG_island	-1945
chr6:109213701-109213800	0.0196917	-11.5135	hypo	Promoter	ENSBTAG00000002247		shore	-1105
chr7:17138301-17138400	0.0127966	-12.2092	hypo	Promoter	ENSBTAG00000004826	ACP5	shore	-1639
chr9:38857201-38857300	0.0404222	12.963	hyper	Promoter	ENSBTAG00000017205	WISP3	-	-1726
chr10:15743001-15743100	0.00664017	16.641	hyper	Promoter	ENSBTAG00000005994	SPESP1	CpG_island	-1992
chr10:16950801-16950900	0.0497265	28.1905	hyper	Promoter	ENSBTAG00000015580	TLE3	CpG_island	-914
chr10:77408401-77408500	3.12107e-09	23.6254	hyper	Promoter	ENSBTAG00000003474	RAB15	CpG_island	-1970
chr10:81957101-81957200	0.0443102	-13.2318	hypo	Promoter	ENSBTAG00000030599	SMOC1	shore	-1548
chr10:102883501-102883600	0.0156634	23.7829	hyper	Promoter	ENSBTAG00000045849	KCNK13	shore	-281
chr11:10106701-10106800	0.0404107	14.6376	hyper	Promoter	ENSBTAG00000016607	TLX2	CpG_island	-1803
chr11:78275501-78275600	0.0468901	-13.4995	hypo	Promoter	ENSBTAG00000038224	GDF7	CpG_island	-748
chr12:25141601-25141700	0.0129843	-27.5756	hypo	Promoter	ENSBTAG00000007284	CCNA1	CpG_island	-997
chr12:52769601-52769700	0.00133777	-11.2882	hypo	Promoter	ENSBTAG00000018851	MYCBP2	CpG_island	-1608
chr12:66225001-66225100	0.00489532	-11.1111	hypo	Promoter	ENSBTAG00000029764	bta-mir-19a	CpG_island	-265
chr12:66225001-66225100	0.00489532	-11.1111	hypo	Promoter	ENSBTAG00000029847	bta-mir-18a	CpG_island	-405
chr12:66225001-66225100	0.00489532	-11.1111	hypo	Promoter	ENSBTAG00000029860	bta-mir-20a	CpG_island	-96
chr12:66225001-66225100	0.00489532	-11.1111	hypo	Promoter	ENSBTAG00000029951	bta-mir-17	CpG_island	-547
chr12:69634801-69634900	0.0126024	19.1975	hyper	Promoter	ENSBTAG00000005309	TGDS	shore	-1535
chr13:24480101-24480200	1.12196e-08	32.0626	hyper	Promoter	ENSBTAG00000047315	PTF1A	shore	-1263
chr13:80613001-80613100	0.020359	11.7764	hyper	Promoter	ENSBTAG00000001512	ZFP64	CpG_island	-1353
chr15:84934501-84934600	0.0205083	-13.1151	hypo	Promoter	ENSBTAG00000038756	GLB1L3	CpG_island	-1225
chr16:49257401-49257500	0.0232467	-16.3276	hypo	Promoter	ENSBTAG00000045789	TNNT2	shore	-214
chr17:3828101-3828200	0.0461297	-26.8669	hypo	Promoter	ENSBTAG00000018563	SFRP2	shore	-637
chr17:72273301-72273400	0.00226033	19.3809	hyper	Promoter	ENSBTAG00000008990	DRG1	CpG_island	-1907
chr17:73250301-73250400	0.0190666	-12.3894	hypo	Promoter	ENSBTAG00000018647	SLC2A11	CpG_island	-695
chr17:74134901-74135000	0.0416481	24.0841	hyper	Promoter	ENSBTAG00000013038	UBE2L3	CpG_island	-1869
chr17:74285701-74285800	0.0499855	15.9044	hyper	Promoter	ENSBTAG00000045548	CRKL	shore	-1319
chr18:14756501-14756600	0.0398095	18.1796	hyper	Promoter	ENSBTAG00000023731	MC1-R	-	-1269
chr18:54588601-54588700	0.0409775	-10.7576	hypo	Promoter	ENSBTAG00000009286	ZC3H4	CpG_island	-1513
chr19:38564601-38564700	0.034643	-21.2374	hypo	Promoter	ENSBTAG00000039599	HOXB4	CpG_island	-1496
chr21:68149801-68149900	0.000644991	-13.3626	hypo	Promoter	ENSBTAG00000037977	DIO3	CpG_island	-787
chr21:68149801-68149900	0.000644991	-13.3626	hypo	Promoter	ENSBTAG00000038073	bta-mir-1247	CpG_island	-1741
chr21:68149801-68149900	0.000644991	-13.3626	hypo	Promoter	ENSBTAG00000043578	DIO3	CpG_island	-1297
chr23:6921901-6922000	5.1587e-06	-20.9432	hypo	Promoter	ENSBTAG00000015571	GCLC	CpG_island	-1621
chr24:34902001-34902100	0.0144432	18.9815	hyper	Promoter	ENSBTAG00000007467	MIB1	CpG_island	-1981
chr25:34732301-34732400	0.00559455	21.5119	hyper	Promoter	ENSBTAG00000016139	TMEM120A	shore	-1380
chr26:25987901-25988000	0.035308	17.136	hyper	Promoter	ENSBTAG00000030055	bta-mir-202	CpG_island	-1761
chr29:40856301-40856400	0.014975	23.5735	hyper	Promoter	ENSBTAG00000013942	DAGLA	CpG_island	-670
chr29:48380501-48380600	0.0479107	-10.0514	hypo	Promoter	ENSBTAG00000003171	SHANK2	shore	-74
chr29:49352701-49352800	0.00397457	-10.233	hypo	Promoter	ENSBTAG00000012742	SLC22A18	shore	-938
chr29:50026901-50027000	0.0291064	14.9003	hyper	Promoter	ENSBTAG00000026768	TH	shore	-1736
chr29:50294601-50294700	0.0412608	20.6343	hyper	Promoter	ENSBTAG00000040103	SYT8	shore	-1279
chrX:3237101-3237200	0.00778424	19.4631	hyper	Promoter	ENSBTAG00000002615	LONRF3	CpG_island	-1996
chrX:3968601-3968700	0.0147226	-14.5997	hypo	Promoter	ENSBTAG00000046012	SOWAHD	CpG_island	-1633
chrX:4061701-4061800	0.00255433	22.2396	hyper	Promoter	ENSBTAG00000047098		shore	-1375
chrX:4061801-4061900	0.00358096	22.3333	hyper	Promoter	ENSBTAG00000047098		CpG_island	-1475
chrX:13565001-13565100	0.00384876	-14.4619	hypo	Promoter	ENSBTAG00000019993	APLN	CpG_island	-1931
chrX:15987001-15987100	0.00600808	20.6349	hyper	Promoter	ENSBTAG00000004131	RAP2C	shore	-955
chrX:31423001-31423100	0.012238	10.2866	hyper	Promoter	ENSBTAG00000020750	AFF2	CpG_island	-849
chrX:34401501-34401600	0.0121022	33.7809	hyper	Promoter	ENSBTAG00000009775	PRRG3	shore	-889
chrX:35387101-35387200	0.0473865	-12.0286	hypo	Promoter	ENSBTAG00000007844	CETN2	CpG_island	-1869
chrX:35387101-35387200	0.0473865	-12.0286	hypo	Promoter	ENSBTAG00000009231	NSDHL	CpG_island	-1939
chrX:40133701-40133800	0.0198747	-11.928	hypo	Promoter	ENSBTAG00000016085	IRAK1	CpG_island	-1755
chrX:40379001-40379100	0.0125519	20.0758	hyper	Promoter	ENSBTAG00000007456	TAZ	CpG_island	-1990
chrX:40465001-40465100	0.0463225	16.9591	hyper	Promoter	ENSBTAG00000014333	SLC10A3	CpG_island	-1916
chrX:57583801-57583900	1.58028e-07	-13.499	hypo	Promoter	ENSBTAG00000032450	PPP1R14B	CpG_island	-1991
chrX:57663101-57663200	0.0189841	-19.5819	hypo	Promoter	ENSBTAG00000022204		CpG_island	-988
chrX:62881801-62881900	0.0143118	-12.3319	hypo	Promoter	ENSBTAG00000037413	TMEM164	CpG_island	-962
chrX:79269601-79269700	0.0463224	21.6506	hyper	Promoter	ENSBTAG00000000895	TAF9B	CpG_island	-1887
chrX:86190001-86190100	0.00590969	-12.7843	hypo	Promoter	ENSBTAG00000011310	FAM155B	CpG_island	-1860
chrX:92105601-92105700	0.00403828	33.033	hyper	Promoter	ENSBTAG00000002768	UGT	CpG_island	-1918
chrX:92307001-92307100	1.62299e-05	20.8248	hyper	Promoter	ENSBTAG00000016095	LMO6	shore	-1905
chrX:92807701-92807800	0.00138248	-16.6264	hypo	Promoter	ENSBTAG00000046774	ZNF182	shore	-1844
chrX:105463201-105463300	0.0249786	-14.9881	hypo	Promoter	ENSBTAG00000016206	MAOA	CpG_island	-1364
chrX:128884201-128884300	0.0219603	-20.5816	hypo	Promoter	ENSBTAG00000038630	KLHL34	CpG_island	-1312
*Region: Exons and Introns has annotation precedence over Promoter (+2000 bp) region

## Sheet: Table S5
Table S5. DMRs negatively correlated with gene expression data in LPS treated bEECs
DMR location	Meth diff. %	meth status	log2 Fold Change	Expression	Ensembl ID	Symbol	Region
chr15-27934401-27934500	-7.34847	hypo	2.02033	Up	ENSBTAG00000002258	APOA1	promoter
chr19-15810701-15810800	12.8651	hyper	-1.51457	Down	ENSBTAG00000002680	TMEM132E	promoter
chr2-123350601-123350700	-5.11718	hypo	2.86593	Up	ENSBTAG00000005477	LAPTM5	promoter
chr1-136722201-136722300	-5.41994	hypo	1.08621	Up	ENSBTAG00000007273	TF	promoter
chr14-47433001-47433100	-5.5811	hypo	1.77655	Up	ENSBTAG00000007423	TNFRSF11B	promoter
chr22-9674501-9674600	14.7436	hyper	-1.02444	Down	ENSBTAG00000007732	ARPP21	promoter
chr13-74195101-74195200	-24.1328	hypo	1.05754	Up	ENSBTAG00000008870	KCNS1	promoter
chrX-110188701-110188800	12.2881	hyper	-1.102	Down	ENSBTAG00000008966	TSPAN7	promoter
chr2-122504301-122504400	11.9218	hyper	-1.19097	Down	ENSBTAG00000010657	BAI2	promoter
chr13-74315501-74315600	-9.01961	hypo	1.01197	Up	ENSBTAG00000014329		promoter
chr25-36206601-36206700	-7.1655	hypo	1.08207	Up	ENSBTAG00000014465	SERPINE1	promoter
chr18-46048301-46048400	-10.0904	hypo	1.6009	Up	ENSBTAG00000017814	LGI4	promoter
chr3-16144301-16144400	8.09322	hyper	-1.11821	Down	ENSBTAG00000020542	SHE	promoter
chr5-56743901-56744000	-7.71807	hypo	2.52376	Up	ENSBTAG00000021807	TAC3	promoter
chr4-11912101-11912200	10.8014	hyper	-1.2615	Down	ENSBTAG00000038093	PEG10	promoter
chr15-27334401-27334500	7.71886	hyper	-1.35782	Down	ENSBTAG00000045283	snoZ6	promoter
chr25-2234501-2234600	-11.0007	hypo	1.70118	Up	ENSBTAG00000047368		promoter
chr3-86516901-86517000	-6.64286	hypo	1.15599	Up	ENSBTAG00000000258		genebody
chr3-25209001-25209100	-9.71738	hypo	1.41052	Up	ENSBTAG00000001080	SPAG17	genebody
chr20-4337801-4337900	8.66813	hyper	-1.31808	Down	ENSBTAG00000001429	NEURL1B	genebody
chr3-6766101-6766200	5.86066	hyper	-1.23405	Down	ENSBTAG00000004885	DDR2	genebody
chr1-136722201-136722300	-5.41994	hypo	1.08621	Up	ENSBTAG00000007273	TF	genebody
chr23-27240301-27240400	-6.05002	hypo	4.84795	Up	ENSBTAG00000007450	C2	genebody
chr4-114424101-114424200	-5.00659	hypo	1.7468	Up	ENSBTAG00000007762	ACCN3	genebody
chr5-75992801-75992900	5.70028	hyper	-1.50217	Down	ENSBTAG00000008074	C1QTNF6	genebody
chr3-79309201-79309300	-7.90345	hypo	1.31961	Up	ENSBTAG00000008636	PDE4B	genebody
chr13-74195101-74195200	-24.1328	hypo	1.05754	Up	ENSBTAG00000008870	KCNS1	genebody
chr6-4491201-4491300	5.83684	hyper	-1.39649	Down	ENSBTAG00000012111	PRDM5	genebody
chr10-84379101-84379200	9.39233	hyper	-1.72318	Down	ENSBTAG00000014189	RGS6	genebody
chr13-74315501-74315600	-9.01961	hypo	1.01197	Up	ENSBTAG00000014329		genebody
chr13-67669301-67669400	-5.13142	hypo	1.56267	Up	ENSBTAG00000016208	TGM2	genebody
chr19-27421301-27421400	-5.24098	hypo	3.19736	Up	ENSBTAG00000021933	ALOX12	genebody
chr28-31047001-31047100	-23.5632	hypo	1.03665	Up	ENSBTAG00000023039		genebody
chr16-52664001-52664100	-5.24022	hypo	1.27542	Up	ENSBTAG00000024492		genebody
chr1-111018501-111018600	5.57173	hyper	-1.44508	Down	ENSBTAG00000024643	VEPH1	genebody
chr5-75871101-75871200	-11.6983	hypo	3.8426	Up	ENSBTAG00000032152	TMPRSS6	genebody
chr11-3528201-3528300	5.24637	hyper	-1.14074	Down	ENSBTAG00000034384	VWA3B	genebody
chr4-11912001-11912100	10.8014	hyper	-1.2615	Down	ENSBTAG00000038093	PEG10	genebody
chr15-27334401-27334500	7.71886	hyper	-1.35782	Down	ENSBTAG00000045283	snoZ6	genebody

## Sheet: Table S6
Table S6: GO terms enrichment analysis for Biological Processes of genes associated with significant DMRs
Category	Term	Count	P value	Genes
GO:0035556	intracellular signal transduction	24	6.01e-06	PRKCA, IRAK1, BCR, ARHGEF6, BRSK2, MKNK2, MYO9B, PRKCG, NPR2, DGKH, ASB16, GUCY2D, AKT1, STK32C, HUNK, KSR2, CAMK4, TIAM2, RPS6KA2, DGKZ, RGS7, SH2B2, TSSK1B, DEPDC1B
GO:0086010	membrane depolarization during action potential	8	1.16e-05	CACNA1I, CACNA1H, SCN8A, CACNA1C, CACNA1S, SCN4A, TPCN2, CACNA1B
GO:0007612	learning	8	1.9e-05	SLC8A3, JPH3, SLC24A2, NTRK2, TH, PARK2, SHANK3, EPHB2
GO:0018105	peptidyl-serine phosphorylation	13	9.95e-05	PRKCA, BRSK2, MKNK2, PRKCG, PRKX, LATS2, GAS6, AKT1, STK32C, CAMK4, RPS6KA2, ULK1, BCL2
GO:0042472	inner ear morphogenesis	8	0.000218	BCR, MYO15A, TFAP2A, NEUROG1, SOBP, CELSR1, CHRNA10, EPHB2
GO:0035116	embryonic hindlimb morphogenesis	6	0.000546	TBX3, ZBTB16, RARB, WNT7A, SHH, PITX2
GO:0006468	protein phosphorylation	13	0.000653	AKT1, PRKCA, IRAK1, HUNK, PASK, BRSK2, RARA, NPR2, TSSK1B, PRKG1, RUNX3, GAS6, GUCY2D
GO:0045944	positive regulation of transcription from RNA polymerase II promoter	32	0.000828	PPARA, MYOD1, HFE2, THRB, CRTC1, TFR2, TAF9B, GLI3, CITED1, SHH, AKT1, SMARCB1, SOX15, RARA, RARB, PHOX2A, IKZF3, MYO6, CTBP2, GRIN1, NEUROG1, KLF15, PARK2, FAM58A, LPIN2, BCL2L12, HOXB4, HDAC4, SFRP2, TFAP2A, WNT7A, BMP6
GO:0060291	long-term synaptic potentiation	6	0.000965	SLC8A3, STX3, SLC24A2, NTRK2, SHANK2, SHANK3
GO:0007613	memory	7	0.000968	SLC8A3, JPH3, CRTC1, SLC24A2, TH, SHANK2, SHANK3
GO:0001570	vasculogenesis	7	0.00254493	PAXIP1, AGGF1, NTRK2, RASIP1, CITED1, SHH, PITX2
GO:0060021	palate development	8	0.00323429	TBX3, TBX2, TFAP2A, BCOR, WNT7A, GLI3, SHH, EPHB2
GO:0043576	regulation of respiratory gaseous exchange	3	0.00486838	PHOX2A, PASK, GRIN1
GO:0043066	negative regulation of apoptotic process	16	0.00570615	HPN, GCLC, TBX3, TAF9B, GLI3, FLNA, AMIGO2, ERCC5, PTK2B, BCL11B, BCL2, TFAP2A, RARA, FAM129B, RARB, WNT7A
GO:0001569	patterning of blood vessels	5	0.00634253	COL4A1, SFRP2, PLXND1, SHH, PITX2
GO:0008016	regulation of heart contraction	4	0.00699704	TNNT2, THRB, TH, CACNA1B
GO:0042733	embryonic digit morphogenesis	6	0.00787227	TBX3, SFRP2, TBX2, WNT7A, GLI3, SHH
GO:0035115	embryonic forelimb morphogenesis	5	0.00829948	TBX3, TFAP2A, CACNA1C, WNT7A, SHH
GO:0008285	negative regulation of cell proliferation	14	0.0111424	CLMN, PPP2R5C, PTH1R, ZBTB16, PTPRU, CBFA2T3, GLI3, HDAC4, RPS6KA2, PTK2B, SMARCB1, BCL11B, TFAP2A, RARB
GO:0051965	positive regulation of synapse assembly	6	0.0114174	AMIGO2, SYNDIG1, NTRK2, LRRC4B, SLITRK5, EPHB2
GO:0030318	melanocyte differentiation	4	0.0122548	BCL2, HPS4, GLI3, CITED1
GO:0010507	negative regulation of autophagy	4	0.0143939	AKT1, KIF25, BCL2, RASIP1
GO:0035023	regulation of Rho protein signal transduction	7	0.0159796	BCR, TIAM2, ARHGEF7, ARHGEF6, MYO9B, FGD5, ARHGEF10L
GO:0022612	gland morphogenesis	3	0.0160789	GDF7, BCL2, MSN
GO:0071281	cellular response to iron ion	3	0.0160789	TFR2, TFAP2A, BMP6
GO:0030177	positive regulation of Wnt signaling pathway	4	0.0192672	ATP6V1C2, DEPDC1B, TERT, SHH
GO:0021987	cerebral cortex development	5	0.0199176	CEP120, NPY, NTRK2, GRIN1, TACC2
GO:0048538	thymus development	5	0.0218339	MAD1L1, CRKL, BCL11B, BCL2, SHH
GO:0007275	multicellular organism development	11	0.0224843	HOXB4, POU5F1, FLII, SPESP1, BANP, PARK2, TSSK1B, COLEC11, VSX2, SHH, IHH
GO:0019228	neuronal action potential	4	0.0249414	CACNA1I, SCN8A, MYH14, SCN4A
GO:0001893	maternal placenta development	3	0.0265245	AKT1, PRDM1, STOX2
GO:0031076	embryonic camera-type eye development	3	0.0265245	RARA, PPP1R13L, PITX2
GO:0030036	actin cytoskeleton organization	7	0.0273161	ABLIM2, BCR, FLII, SH2B2, CAPZB, IQSEC1, ELMO1
GO:0060349	bone morphogenesis	4	0.0280791	SFRP2, SP5, ACP5, TFAP2A
GO:0060997	dendritic spine morphogenesis	3	0.0325268	WNT7A, SHANK3, EPHB2
GO:0030336	negative regulation of cell migration	6	0.0360127	RAP2C, SFRP2, BCL2, DAG1, PTPRU, SHH
GO:0051000	positive regulation of nitric-oxide synthase activity	3	0.039003	AKT1, PTK2B, TERT
GO:0007507	heart development	8	0.0397009	CRKL, RPS6KA2, GNA11, TAZ, TH, BCOR, CACNA1C, GLI3
GO:0043065	positive regulation of apoptotic process	9	0.0403848	SFRP2, ARHGEF7, RPS6KA2, GRIN1, ZBTB16, RARB, APBB1, LATS2, SCRIB
GO:0030307	positive regulation of cell growth	5	0.0440904	AKT1, HPN, SFRP2, BCL2, TAF9B
GO:0007626	locomotory behavior	6	0.0451085	MYO15A, TH, SOBP, CELSR1, CDH23, CACNA1B
GO:0060292	long term synaptic depression	3	0.0459205	SLC24A2, SHANK2, SHANK3
GO:0070555	response to interleukin-1	3	0.0459205	PRKCA, HDAC4, CITED1
GO:0007165	signal transduction	19	0.0463864	IRAK1, PPP2R5C, RASIP1, PDE11A, PDE10A, RADIL, PARK2, GAS6, SMOC2, ARHGAP6, ULK1, SMOC1, BCL11B, LANCL3, GRK4, GNB3, VOPP1, CHRNA10, APLN
GO:0007605	sensory perception of sound	7	0.0492698	THRB, GRM7, MYO15A, TFAP2A, SOBP, MYH14, CDH23

## Sheet: Table S7
Table S7: GO terms enrichment analysis for Molecular Functions of genes associated with significant DMRs
Category	Term	Count	P value	Genes
GO:0005509	calcium ion binding	32	0.000485	LTBP3, SYT5, DAG1, PCDHB15, SYT8, CETN2, PCDHGC3, KCNIP1, SHH, SMOC2, PRRG3, LPCAT1, FAT3, SMOC1, SLC24A2, PROZ, AGRN, IHH, CDH23, LPO, GRIN1, HSPG2, CELSR3, VWCE, CELSR1, GAS6, NAPEPLD, FBLN2, VCAN, MEGF6, PKDREJ, CACNA1B
GO:0005524	ATP binding	55	0.000862	KIF25, PASK, PRKG1, PRKX, LATS2, AKT1, MAP3K6, ADCK1, OPLAH, KIF13B, PRKCA, IRAK1, MYO6, MYLK3, PRKCG, GAK, HUNK, KSR2, CAMK4, ROR1, AARS2, DNAH9, GLUD1, MKNK2, BRSK2, MYO9B, EPHB2, STK32C, SPEG, PTK2B, MYO15A, CHD6, ABCA13, RUNX3, AATK, MOCS3, RECQL5, DGKQ, ALPK3, NPR2, DGKH, UBE2L3, GUCY2D, P2RX6, GCK, ULK1, RPS6KA2, EPHA8, NTRK2, DGKZ, ABCC1, GRK4, MYH14, TSSK1B, PC
GO:0005245	voltage-gated calcium channel activity	6	0.00229843	GRM7, CACNA1C, CACNA1S, GAS6, TPCN2, CACNA1B
GO:0005089	Rho guanyl-nucleotide exchange factor activity	7	0.00781157	BCR, TIAM2, ARHGEF7, ARHGEF6, FGD5, DOCK11, ARHGEF10L
GO:0003713	transcription coactivator activity	10	0.0092837	MYOD1, RAP2C, CTBP2, SMARCB1, TFAP2A, MTA1, RARA, UBE2L3, LPIN2, CITED1
GO:0004672	protein kinase activity	10	0.0177571	PRKCA, IRAK1, ADCK1, KSR2, ROR1, NPR2, PRKX, AATK, GAK, GUCY2D
GO:0004674	protein serine/threonine kinase activity	13	0.0196826	IRAK1, ALPK3, PASK, BRSK2, PRKCG, LATS2, AKT1, STK32C, HUNK, ULK1, RPS6KA2, SPEG, TSSK1B
GO:0008270	zinc ion binding	39	0.0218812	PPARA, ADAMTS17, ABLIM2, ADAMTS14, THRB, ZCWPW2, NHLRC1, ZNRF1, SHH, MYCBP2, TRIM46, PEG10, LPXN, RNF128, ZDHHC9, RARA, LONRF3, NEURL1B, RARB, UNKL, PRKCA, ASTL, TRIM29, AGBL5, UBR4, MTA1, PRKCG, RNF207, MIB1, VAT1L, HDAC4, NAPEPLD, NRAP, CA7, RNF157, SH3RF3, CA3, ADAMTS2, AARS2
GO:0004143	diacylglycerol kinase activity	3	0.0316139	DGKQ, DGKZ, DGKH
GO:0008331	high voltage-gated calcium channel activity	3	0.0379194	CACNA1C, CACNA1S, CACNA1B
GO:0000976	transcription regulatory region sequence-specific DNA binding	4	0.0409985	TNRC18, PSPC1, PARK2, PITX2
GO:0001948	glycoprotein binding	5	0.0479852	HFE2, IGF2R, TFR2, FLNA, SHH
GO:0001105	RNA polymerase II transcription coactivator activity	4	0.0491342	POU3F1, CITED1, WWOX, PITX2

## Sheet: Table S8
Table S8: Pathways analysis of genes associated with significant DMRs
KEGG
ID	Description	Count	P value	Genes
bta04020	Calcium signaling pathway	18	5.56e-06	PRKCA, SLC8A3, SLC8A2, MYLK3, GNA11, GRIN1, CACNA1I, ITPKB, PRKCG, CACNA1S, P2RX6, CAMK4, PTK2B, CACNA1H, GNAS, CACNA1C, HTR5A, CACNA1B
bta04925	Aldosterone synthesis and secretion	10	0.000163	PRKCA, DAGLA, CAMK4, GNA11, CACNA1I, CACNA1H, GNAS, PRKCG, CACNA1C, CACNA1S
bta04725	Cholinergic synapse	11	0.000462	AKT1, PRKCA, CAMK4, GNA11, BCL2, PRKCG, GNB3, CACNA1C, CACNA1S, KCNQ1, CACNA1B
bta05031	Amphetamine addiction	8	0.00147605	PRKCA, CAMK4, MAOA, TH, GRIN1, GNAS, PRKCG, CACNA1C
bta04010	MAPK signaling pathway	16	0.00209105	PRKCA, PTPN5, CACNA1I, MKNK2, PRKCG, CACNA1S, FLNA, AKT1, MAP3K6, CRKL, RPS6KA2, NTRK2, MAPK8IP2, CACNA1H, CACNA1C, CACNA1B
bta04724	Glutamatergic synapse	10	0.00225613	PRKCA, GRM4, GRM7, GRIN1, GNAS, PRKCG, GNB3, CACNA1C, SHANK2, SHANK3
bta04713	Circadian entrainment	9	0.00316289	PRKCA, GRIN1, CACNA1I, CACNA1H, GNAS, PRKCG, GNB3, PRKG1, CACNA1C
bta04270	Vascular smooth muscle contraction	10	0.00320892	PRKCA, GNA11, PPP1R12B, MYLK3, NPR2, GNAS, PRKCG, PRKG1, CACNA1C, CACNA1S
bta04728	Dopaminergic synapse	10	0.00520383	AKT1, PRKCA, MAOA, TH, PPP2R5C, GNAS, PRKCG, GNB3, CACNA1C, CACNA1B
bta04726	Serotonergic synapse	9	0.00925111	PRKCA, MAOA, GNAS, PRKCG, GNB3, CACNA1C, CACNA1S, HTR5A, CACNA1B
bta05032	Morphine addiction	8	0.00925844	PRKCA, PDE11A, GRK4, PDE10A, GNAS, PRKCG, GNB3, CACNA1B
bta04723	Retrograde endocannabinoid signaling	8	0.0164643	PRKCA, DAGLA, NAPEPLD, PRKCG, GNB3, CACNA1C, CACNA1S, CACNA1B
bta04911	Insulin secretion	7	0.0177166	PRKCA, GCK, GNA11, GNAS, PRKCG, CACNA1C, CACNA1S
bta04720	Long-term potentiation	6	0.0243544	PRKCA, CAMK4, RPS6KA2, GRIN1, PRKCG, CACNA1C
bta04921	Oxytocin signaling pathway	9	0.031286	PRKCA, CAMK4, PPP1R12B, MYLK3, NPR2, GNAS, PRKCG, CACNA1C, CACNA1S
bta04971	Gastric acid secretion	6	0.0358415	PRKCA, MYLK3, GNAS, PRKCG, KCNQ1, KCNK10
bta04070	Phosphatidylinositol signaling system	7	0.0383121	PRKCA, MTM1, DGKQ, DGKZ, ITPKB, DGKH, PRKCG
bta04722	Neurotrophin signaling pathway	8	0.0398179	AKT1, IRAK1, CRKL, CAMK4, RPS6KA2, BCL2, NTRK2, SH2B2
bta05200	Pathways in cancer	17	0.0460787	PRKCA, COL4A1, BCR, CTBP2, GNA11, PRKCG, ZBTB16, GLI3, SHH, AKT1, CRKL, BCL2, RARA, GNAS, GNB3, RARB, WNT7A
bta04022	cGMP-PKG signaling pathway	9	0.0495335	SLC8A3, AKT1, SLC8A2, GNA11, MYLK3, NPR2, PRKG1, CACNA1C, CACNA1S
WikiPathways
ID	Description	Count	P value	Genes
WP536	Calcium Regulation in the Cardiac Cell	16	1.12443e-05	PRKCA/GRK4/RGS3/RGS7/CACNA1B/CACNA1C/GNA11/PRKCG/GNB3/GNAS/GJD2/GJA8/SLC8A3/CAMK4/PRKAR1B/CACNA1S
WP706	Sudden Infant Death Syndrome (SIDS) Susceptibility Pathways	14	0.000412535	NTRK2/KCNQ1/GNB3/MAOA/THRB/PHOX2A/RUNX3/FEV/POU5F1/TH/GCK/VIPR2/PRKAR1B/GRIN1
WP474	Endochondral Ossification	7	0.00328716	IHH/GLI3/PTH1R/AKT1/HDAC4/BMP6/RUNX3
WP382	MAPK Signaling Pathway	16	0.00344165	PRKCA/CACNA1B/MAP3K6/NTRK2/CACNA1C/FLNA/PRKCG/AKT1/MKNK2/PTPN5/CACNA1H/MAPK8IP2/DUSP8/CRKL/CACNA1I/CACNA1S
WP2007	Iron metabolism in placenta	3	0.0049051	STEAP3/TFR2/HEPHL1
WP170	Nuclear Receptors	5	0.00601225	PPARA/RARB/ROR1/RARA/THRB
WP2355	Corticotropin-releasing hormone signaling pathway	8	0.00687881	PRKCA/TFAP2A/GNA11/GNB3/GNAS/AKT1/BCL2/CACNA1H
WP2636	Common Pathways Underlying Drug Addiction	5	0.00825816	PRKCA/PRKCG/GNAS/CAMK4/GRIN1
WP304	Kit receptor signaling pathway	6	0.00915435	PRKCA/SH2B2/TBX2/AKT1/BCL2/CRKL
WP3	Phytochemical activity on NRF2 transcriptional activation	3	0.00948875	PRKCA/GCLC/EPHB2
WP4149	White fat cell differentiation	4	0.0167476	KLF15/RARA/TLE3/ZNF423
WP289	Myometrial Relaxation and Contraction Pathways	10	0.0211564	PRKCA/GRK4/RGS3/RGS7/PRKCG/DGKZ/GNB3/GNAS/IGFBP6/PRKAR1B
WP2012	miRs in Muscle Cell Differentiation	4	0.0268917	PRKCA/MYOD1/PRKCG/PRKAR1B
WP3872	Regulation of Apoptosis by Parathyroid Hormone-related Protein	3	0.0275113	BCL2L12/AKT1/BCL2
WP4357	NRF2-ARE regulation	3	0.0309506	PRKCA/GCLC/EPHB2
WP712	Estrogen signaling pathway	3	0.0309506	GNAS/AKT1/BCL2
WP49	IL-2 Signaling Pathway	4	0.0371699	PTK2B/AKT1/BCL2/CRKL
WP3658	Wnt/beta-catenin Signaling Pathway in Leukemia	3	0.0425498	ZBTB16/RARA/AKT1
WP399	Wnt Signaling Pathway and Pluripotency	7	0.0428876	PRKCA/WNT7A/CTBP2/PPM1J/PRKCG/PPP2R5C/POU5F1
WP4249	Hedgehog Signaling Pathway	4	0.0430471	IHH/GLI3/BCL2/SHH
